# Supplementary material for: A Sustained Dietary Change Increases Epigenetic Variation in Isogenic Mice
Source: PLoS Genet. 2011 Apr 21;7(4):e1001380. doi: 10.1371/journal.pgen.1001380 (PMC3080854; doi:10.1371/journal.pgen.1001380)
Supplement: Table S1 — Methylation variable loci in control, F1 methyl and F6 methyl mice. Listed are all probes with standard deviations above the 95th percentile value in control, F1 methyl, and F6 methyl mice, mapped to nearby genes using Ingenuity Pathways Analysis software. (1.94 MB XLS) [file pgen.1001380.s004.xls]

## Sheet: Control
© 2000-2009 Ingenuity Systems, Inc. All rights reserved.
Table S1: List of probes with Standard deviation above 95th percentile in Control mice
Standard deviation	Probe ID	Symbol	Entrez Gene Name	Location	Type(s)	Drug(s)		Total no. probes:	2723
0.971	A_68_P31215880	1700067P10RIK	RIKEN cDNA 1700067P10 gene	Unknown	other			Total no. unique genes:	2110
1.07	A_68_P23996382	2900026A02RIK	RIKEN cDNA 2900026A02 gene	Unknown	other
0.849	A_68_P23996383	2900026A02RIK	RIKEN cDNA 2900026A02 gene	Unknown	other
1.515	A_68_P28153579	4933422H20RIK	RIKEN cDNA 4933422H20 gene	Unknown	other
1.418	A_68_P28153581	4933422H20RIK	RIKEN cDNA 4933422H20 gene	Unknown	other
1.406	A_68_P28153582	4933422H20RIK	RIKEN cDNA 4933422H20 gene	Unknown	other
0.786	A_68_P25581584	6430531B16RIK	RIKEN cDNA 6430531B16 gene	Unknown	other
0.994	A_68_P21719093	A230067G21RIK	RIKEN cDNA A230067G21 gene	Unknown	other
1.165	A_68_P30518123	A2BP1	ataxin 2-binding protein 1	Cytoplasm	other	BI 2536
0.863	A_68_P26577167	AAGAB	alpha- and gamma-adaptin binding protein	Cytoplasm	other
0.833	A_68_P26276393	AASDHPPT	aminoadipate-semialdehyde dehydrogenase-phosphopantetheinyl transferase	Cytoplasm	enzyme
0.804	A_68_P23468915	ABCB1	ATP-binding cassette, sub-family B (MDR/TAP), member 1	Plasma Membrane	transporter
0.818	A_68_P24059292	ABCB9	ATP-binding cassette, sub-family B (MDR/TAP), member 9	Cytoplasm	transporter
0.787	A_68_P24059294	ABCB9	ATP-binding cassette, sub-family B (MDR/TAP), member 9	Cytoplasm	transporter
1.218	A_68_P30561769	ABCC1	ATP-binding cassette, sub-family C (CFTR/MRP), member 1	Plasma Membrane	transporter
1.136	A_68_P31206432	ABCC10	ATP-binding cassette, sub-family C (CFTR/MRP), member 10	Unknown	transporter
0.849	A_68_P25097404	ABCC8	ATP-binding cassette, sub-family C (CFTR/MRP), member 8	Plasma Membrane	transporter
0.787	A_68_P24114260	ABHD11	abhydrolase domain containing 11	Unknown	enzyme
1.372	A_68_P27938082	ABHD15	abhydrolase domain containing 15	Extracellular Space	other
1.23	A_68_P27938081	ABHD15	abhydrolase domain containing 15	Extracellular Space	other
1.057	A_68_P25956919	ABHD8	abhydrolase domain containing 8	Unknown	enzyme
1.004	A_68_P27932869	ABR	active BCR-related gene	Unknown	other
0.775	A_68_P26373432	ACAD8	acyl-Coenzyme A dehydrogenase family, member 8	Cytoplasm	enzyme
1.458	A_68_P21061282	ACBD5	acyl-Coenzyme A binding domain containing 5	Unknown	other
0.892	A_68_P21061283	ACBD5	acyl-Coenzyme A binding domain containing 5	Unknown	other
0.814	A_68_P26749722	ACPL2	acid phosphatase-like 2	Unknown	phosphatase
0.812	A_68_P26749721	ACPL2	acid phosphatase-like 2	Unknown	phosphatase
0.783	A_68_P25836147	ACSL1	acyl-CoA synthetase long-chain family member 1	Cytoplasm	enzyme
0.808	A_68_P21766025	ACSS2	acyl-CoA synthetase short-chain family member 2	Cytoplasm	enzyme
0.829	A_68_P26242184	ACTA1	actin, alpha 1, skeletal muscle	Cytoplasm	other
0.796	A_68_P26242182	ACTA1	actin, alpha 1, skeletal muscle	Cytoplasm	other
1.167	A_68_P28574816	ACTN1	actinin, alpha 1	Cytoplasm	other
0.75	A_68_P28574817	ACTN1	actinin, alpha 1	Cytoplasm	other
1.045	A_68_P27630017	ACTR2	ARP2 actin-related protein 2 homolog (yeast)	Plasma Membrane	other
0.793	A_68_P27630019	ACTR2	ARP2 actin-related protein 2 homolog (yeast)	Plasma Membrane	other
0.96	A_68_P21784026	ACTR5	ARP5 actin-related protein 5 homolog (yeast)	Unknown	other
0.986	A_68_P26872174	ACVR2B	activin A receptor, type IIB	Plasma Membrane	kinase
0.757	A_68_P27680036	ACYP2	acylphosphatase 2, muscle type	Unknown	enzyme
1.045	A_68_P28081369	ADAM11	ADAM metallopeptidase domain 11	Plasma Membrane	peptidase
0.91	A_68_P25724837	ADAM9	ADAM metallopeptidase domain 9 (meltrin gamma)	Plasma Membrane	peptidase
0.88	A_68_P30931270	ADAMTS1	ADAM metallopeptidase with thrombospondin type 1 motif, 1	Extracellular Space	peptidase
0.822	A_68_P26397645	ADAMTS15	ADAM metallopeptidase with thrombospondin type 1 motif, 15	Extracellular Space	peptidase
1.199	A_68_P31744356	ADAMTS19	ADAM metallopeptidase with thrombospondin type 1 motif, 19	Extracellular Space	peptidase
0.893	A_68_P31744351	ADAMTS19	ADAM metallopeptidase with thrombospondin type 1 motif, 19	Extracellular Space	peptidase
0.969	A_68_P30452127	ADAMTS20	ADAM metallopeptidase with thrombospondin type 1 motif, 20	Extracellular Space	peptidase
0.858	A_68_P30931901	ADAMTS5	ADAM metallopeptidase with thrombospondin type 1 motif, 5	Extracellular Space	peptidase
0.839	A_68_P31450004	ADCYAP1	adenylate cyclase activating polypeptide 1 (pituitary)	Extracellular Space	other
1.093	A_68_P26552552	ADPGK	ADP-dependent glucokinase	Unknown	kinase
0.843	A_68_P21635585	ADRA1D	adrenergic, alpha-1D-, receptor	Plasma Membrane	G-protein coupled receptor
0.827	A_68_P23599464	ADRA2C	adrenergic, alpha-2C-, receptor	Plasma Membrane	G-protein coupled receptor
1.024	A_68_P31762237	ADRB2	adrenergic, beta-2-, receptor, surface	Plasma Membrane	G-protein coupled receptor
0.928	A_68_P31762241	ADRB2	adrenergic, beta-2-, receptor, surface	Plasma Membrane	G-protein coupled receptor
0.992	A_68_P25737280	ADRB3	adrenergic, beta-3-, receptor	Plasma Membrane	G-protein coupled receptor
0.783	A_68_P23948262	AFF1	AF4/FMR2 family, member 1	Nucleus	transcription regulator
0.808	A_68_P23575206	AGBL5	ATP/GTP binding protein-like 5	Cytoplasm	other
1.463	A_68_P26528459	AGPHD1	aminoglycoside phosphotransferase domain containing 1	Unknown	other
0.921	A_68_P20872222	AHCTF1	AT hook containing transcription factor 1	Nucleus	transcription regulator
0.967	A_68_P23315169	AHDC1	AT hook, DNA binding motif, containing 1	Unknown	other
1.3	A_68_P24425033	AI894139	expressed sequence AI894139	Unknown	other
0.966	A_68_P24425097	AI894139	expressed sequence AI894139	Unknown	other
0.851	A_68_P21112312	AIF1L	allograft inflammatory factor 1-like	Unknown	other
1.125	A_68_P32050807	AK3	adenylate kinase 3	Cytoplasm	kinase
1.205	A_68_P31145140	AKAP8L	A kinase (PRKA) anchor protein 8-like	Nucleus	other
0.911	A_68_P20858579	AKT3	v-akt murine thymoma viral oncogene homolog 3 (protein kinase B, gamma)	Cytoplasm	kinase
0.767	A_68_P22964914	ALAD	aminolevulinate, delta-, dehydratase	Cytoplasm	enzyme
0.759	A_68_P30762457	ALCAM	activated leukocyte cell adhesion molecule	Plasma Membrane	other
1.141	A_68_P25188281	ALDH1A3	aldehyde dehydrogenase 1 family, member A3	Cytoplasm	enzyme
0.833	A_68_P27847515	ALDH3A2	aldehyde dehydrogenase 3 family, member A2	Cytoplasm	enzyme
0.748	A_68_P31341466	ALK	anaplastic lymphoma receptor tyrosine kinase	Plasma Membrane	kinase
0.902	A_68_P25030927	ALKBH6	alkB, alkylation repair homolog 6 (E. coli)	Unknown	other
1.265	A_68_P26826441	ALS2CL	ALS2 C-terminal like	Unknown	other
0.754	A_68_P26826442	ALS2CL	ALS2 C-terminal like	Unknown	other
0.853	A_68_P20262086	ALS2CR4	amyotrophic lateral sclerosis 2 (juvenile) chromosome region, candidate 4	Unknown	other
1.026	A_68_P27404961	ALX1	ALX homeobox 1	Nucleus	transcription regulator
0.867	A_68_P22407411	ALX3	ALX homeobox 3	Nucleus	transcription regulator
1.199	A_68_P27083320	AMD1	adenosylmethionine decarboxylase 1	Unknown	enzyme
0.784	A_68_P31599396	AMMECR1L	AMME chromosomal region gene 1-like	Unknown	other
0.922	A_68_P28743075	AMN	amnionless homolog (mouse)	Plasma Membrane	other
0.846	A_68_P28743033	AMN	amnionless homolog (mouse)	Plasma Membrane	other
0.869	A_68_P25996047	ANAPC10	anaphase promoting complex subunit 10	Nucleus	enzyme
0.83	A_68_P26344321	ANGPTL6	angiopoietin-like 6	Extracellular Space	other
0.751	A_68_P25714450	ANK1	ankyrin 1, erythrocytic	Plasma Membrane	other
0.986	A_68_P27912780	ANKFY1	ankyrin repeat and FYVE domain containing 1	Nucleus	transcription regulator
2.013	A_68_P25656692	ANKRD10	ankyrin repeat domain 10	Nucleus	transcription regulator
0.827	A_68_P20149044	ANKRD39	ankyrin repeat domain 39	Unknown	other
1.027	A_68_P25325776	ANKRD42	ankyrin repeat domain 42	Nucleus	transcription regulator
1.017	A_68_P25325781	ANKRD42	ankyrin repeat domain 42	Nucleus	transcription regulator
0.746	A_68_P25325777	ANKRD42	ankyrin repeat domain 42	Nucleus	transcription regulator
0.999	A_68_P27804993	ANKRD43	ankyrin repeat domain 43	Unknown	other
0.803	A_68_P20239571	ANKRD44	ankyrin repeat domain 44	Unknown	other
0.809	A_68_P23897544	ANKRD56	ankyrin repeat domain 56	Nucleus	transcription regulator
0.782	A_68_P23897546	ANKRD56	ankyrin repeat domain 56	Nucleus	transcription regulator
0.758	A_68_P23897547	ANKRD56	ankyrin repeat domain 56	Nucleus	transcription regulator
1.118	A_68_P28741435	ANKRD9	ankyrin repeat domain 9	Unknown	other
0.909	A_68_P31119200	ANKS1A	ankyrin repeat and sterile alpha motif domain containing 1A	Cytoplasm	other
0.841	A_68_P31119199	ANKS1A	ankyrin repeat and sterile alpha motif domain containing 1A	Cytoplasm	other
0.803	A_68_P22892549	ANKS6	ankyrin repeat and sterile alpha motif domain containing 6	Unknown	other
0.795	A_68_P30459960	ANO6	anoctamin 6	Unknown	other
1.097	A_68_P20455321	ANO7	anoctamin 7	Plasma Membrane	other
1.015	A_68_P26569947	ANP32A	acidic (leucine-rich) nuclear phosphoprotein 32 family, member A	Nucleus	other
0.878	A_68_P26569966	ANP32A	acidic (leucine-rich) nuclear phosphoprotein 32 family, member A	Nucleus	other
0.827	A_68_P26569951	ANP32A	acidic (leucine-rich) nuclear phosphoprotein 32 family, member A	Nucleus	other
0.773	A_68_P26569965	ANP32A	acidic (leucine-rich) nuclear phosphoprotein 32 family, member A	Nucleus	other
0.793	A_68_P32795512	AP1S2	adaptor-related protein complex 1, sigma 2 subunit	Cytoplasm	transporter
1.653	A_68_P20377066	AP1S3 (includes EG:130340)	adaptor-related protein complex 1, sigma 3 subunit	Cytoplasm	transporter
0.746	A_68_P20377067	AP1S3 (includes EG:130340)	adaptor-related protein complex 1, sigma 3 subunit	Cytoplasm	transporter
0.961	A_68_P29234314	AP3B1	adaptor-related protein complex 3, beta 1 subunit	Cytoplasm	transporter
0.81	A_68_P29234316	AP3B1	adaptor-related protein complex 3, beta 1 subunit	Cytoplasm	transporter
0.871	A_68_P31625258	APBB3	amyloid beta (A4) precursor protein-binding, family B, member 3	Cytoplasm	other
0.82	A_68_P31611599	APC	adenomatous polyposis coli	Nucleus	enzyme
0.904	A_68_P27282406	APC2	adenomatosis polyposis coli 2	Cytoplasm	other
1.061	A_68_P26595213	APH1B	anterior pharynx defective 1 homolog B (C. elegans)	Plasma Membrane	peptidase
0.958	A_68_P26595214	APH1B	anterior pharynx defective 1 homolog B (C. elegans)	Plasma Membrane	peptidase
0.891	A_68_P26595210	APH1B	anterior pharynx defective 1 homolog B (C. elegans)	Plasma Membrane	peptidase
0.769	A_68_P26595469	APH1C	anterior pharynx defective 1c homolog (C. elegans)	Unknown	peptidase
0.75	A_68_P22860480	AQP3	aquaporin 3 (Gill blood group)	Plasma Membrane	transporter
1.372	A_68_P30481087	AQP5	aquaporin 5	Plasma Membrane	transporter
1.301	A_68_P30481086	AQP5	aquaporin 5	Plasma Membrane	transporter
1.118	A_68_P32465509	ARD1A	ARD1 homolog A, N-acetyltransferase (S. cerevisiae)	Nucleus	enzyme
1.177	A_68_P28514193	ARF6	ADP-ribosylation factor 6	Plasma Membrane	transporter	asenapine
1.406	A_68_P22291852	ARFIP1	ADP-ribosylation factor interacting protein 1	Cytoplasm	other
0.797	A_68_P32117278	ARHGAP19	Rho GTPase activating protein 19	Unknown	other
1.762	A_68_P27535288	ARHGAP9	Rho GTPase activating protein 9	Unknown	other
0.834	A_68_P25007186	ARHGEF1	Rho guanine nucleotide exchange factor (GEF) 1	Cytoplasm	other
0.808	A_68_P25677407	ARHGEF10	Rho guanine nucleotide exchange factor (GEF) 10	Cytoplasm	peptidase
0.828	A_68_P22864000	ARID3C	AT rich interactive domain 3C (BRIGHT-like)	Unknown	other
0.794	A_68_P28523841	ARID4A	AT rich interactive domain 4A (RBP1-like)	Nucleus	transcription regulator
1.513	A_68_P31932936	ARL2	ADP-ribosylation factor-like 2	Cytoplasm	enzyme
0.874	A_68_P31932937	ARL2	ADP-ribosylation factor-like 2	Cytoplasm	enzyme
0.839	A_68_P31932938	ARL2	ADP-ribosylation factor-like 2	Cytoplasm	enzyme
1.815	A_68_P28153746	ARMC7	armadillo repeat containing 7	Unknown	other
0.924	A_68_P25429181	ARNTL	aryl hydrocarbon receptor nuclear translocator-like	Nucleus	transcription regulator
1.411	A_68_P24759120	ARPC4	actin related protein 2/3 complex, subunit 4, 20kDa	Unknown	other
0.749	A_68_P20722805	ARPC5	actin related protein 2/3 complex, subunit 5, 16kDa	Cytoplasm	other
1.12	A_68_P30579150	ARVCF	armadillo repeat gene deletes in velocardiofacial syndrome	Plasma Membrane	other
0.772	A_68_P30579475	ARVCF	armadillo repeat gene deletes in velocardiofacial syndrome	Plasma Membrane	other
0.861	A_68_P30280956	ASAP1	ArfGAP with SH3 domain, ankyrin repeat and PH domain 1	Plasma Membrane	other
0.827	A_68_P20443143	ASB1	ankyrin repeat and SOCS box-containing 1	Nucleus	transcription regulator
0.892	A_68_P28078613	ASB16	ankyrin repeat and SOCS box-containing 16	Unknown	other
1.488	A_68_P20433331	ASB18	ankyrin repeat and SOCS box-containing 18	Unknown	other
0.861	A_68_P20433330	ASB18	ankyrin repeat and SOCS box-containing 18	Unknown	other
0.777	A_68_P27681340	ASB3	ankyrin repeat and SOCS box-containing 3	Nucleus	transcription regulator
0.83	A_68_P21105431	ASB6	ankyrin repeat and SOCS box-containing 6	Nucleus	transcription regulator
0.909	A_68_P25597931	ASCL2	achaete-scute complex homolog 2 (Drosophila)	Nucleus	transcription regulator
0.867	A_68_P25597930	ASCL2	achaete-scute complex homolog 2 (Drosophila)	Nucleus	transcription regulator
0.764	A_68_P26017300	ASF1B	ASF1 anti-silencing function 1 homolog B (S. cerevisiae)	Nucleus	other
1.247	A_68_P25729311	ASH2L	ash2 (absent, small, or homeotic)-like (Drosophila)	Nucleus	transcription regulator
1.739	A_68_P22987052	ASTN2 (includes EG:23245)	astrotactin 2	Unknown	other
1.077	A_68_P28195049	ASXL2	additional sex combs like 2 (Drosophila)	Unknown	other
0.833	A_68_P25522109	ATE1	arginyltransferase 1	Nucleus	enzyme
0.951	A_68_P20936668	ATF3	activating transcription factor 3	Nucleus	transcription regulator
0.748	A_68_P20936658	ATF3	activating transcription factor 3	Nucleus	transcription regulator
1.664	A_68_P30371086	ATF4	activating transcription factor 4 (tax-responsive enhancer element B67)	Nucleus	transcription regulator
1.377	A_68_P24872961	ATF7IP	activating transcription factor 7 interacting protein	Nucleus	transcription regulator
1.06	A_68_P25156060	ATP10A	ATPase, class V, type 10A	Plasma Membrane	transporter
0.856	A_68_P25663560	ATP11A	ATPase, class VI, type 11A	Plasma Membrane	transporter
1.018	A_68_P25947957	ATP13A1	ATPase type 13A1	Extracellular Space	transporter
1.003	A_68_P23361406	ATP13A2	ATPase type 13A2	Unknown	transporter
0.764	A_68_P22376200	ATP1A1	ATPase, Na+/K+ transporting, alpha 1 polypeptide	Plasma Membrane	transporter
0.791	A_68_P27896074	ATP1B2	ATPase, Na+/K+ transporting, beta 2 polypeptide	Plasma Membrane	transporter
0.752	A_68_P27896075	ATP1B2	ATPase, Na+/K+ transporting, beta 2 polypeptide	Plasma Membrane	transporter
1.046	A_68_P24761302	ATP2B2	ATPase, Ca++ transporting, plasma membrane 2	Plasma Membrane	transporter
0.871	A_68_P24761305	ATP2B2	ATPase, Ca++ transporting, plasma membrane 2	Plasma Membrane	transporter
1.009	A_68_P27281235	ATP5D	ATP synthase, H+ transporting, mitochondrial F1 complex, delta subunit	Cytoplasm	transporter
0.819	A_68_P21875558	ATP5E	ATP synthase, H+ transporting, mitochondrial F1 complex, epsilon subunit	Cytoplasm	transporter
1.232	A_68_P30499093	ATP5G2	ATP synthase, H+ transporting, mitochondrial F0 complex, subunit C2 (subunit 9)	Cytoplasm	transporter
1.049	A_68_P26134615	ATP6V0D1	ATPase, H+ transporting, lysosomal 38kDa, V0 subunit d1	Cytoplasm	transporter
1.256	A_68_P28566336	ATP6V1D	ATPase, H+ transporting, lysosomal 34kDa, V1 subunit D	Cytoplasm	transporter
0.848	A_68_P26818138	ATRIP	ATR interacting protein	Nucleus	other
1.139	A_68_P28688426	ATXN3	ataxin 3	Nucleus	other	pagoclone, alphadolone, SEP 174559, sevoflurane, isoflurane, gaboxadol, isoniazid, felbamate, etomidate, muscimol, halothane, fluoxetine/olanzapine, eszopiclone, temazepam, zolpidem, lorazepam, olanzapine, clonazepam, zaleplon, secobarbital, phenobarbital, pentobarbital, D 23129, desflurane, methoxyflurane, enflurane, pregnenolone
0.937	A_68_P28688420	ATXN3	ataxin 3	Nucleus	other
0.771	A_68_P32119202	AVPI1	arginine vasopressin-induced 1	Unknown	other
0.959	A_68_P28836390	B3GALNT2 (includes EG:148789)	beta-1,3-N-acetylgalactosaminyltransferase 2	Unknown	enzyme
1.316	A_68_P23441750	B3GALT6	UDP-Gal:betaGal beta 1,3-galactosyltransferase polypeptide 6	Cytoplasm	enzyme
1.224	A_68_P23441751	B3GALT6	UDP-Gal:betaGal beta 1,3-galactosyltransferase polypeptide 6	Cytoplasm	enzyme
0.994	A_68_P25958356	B3GNT3	UDP-GlcNAc:betaGal beta-1,3-N-acetylglucosaminyltransferase 3	Cytoplasm	enzyme
0.988	A_68_P24056051	B3GNT4	UDP-GlcNAc:betaGal beta-1,3-N-acetylglucosaminyltransferase 4	Extracellular Space	enzyme
0.791	A_68_P25354425	B3GNT6	UDP-GlcNAc:betaGal beta-1,3-N-acetylglucosaminyltransferase 6 (core 3 synthase)	Cytoplasm	enzyme
0.91	A_68_P20411439	B3GNT7	UDP-GlcNAc:betaGal beta-1,3-N-acetylglucosaminyltransferase 7	Unknown	enzyme
0.887	A_68_P28191922	B3GNTL1	UDP-GlcNAc:betaGal beta-1,3-N-acetylglucosaminyltransferase-like 1	Unknown	enzyme	tributyrin, PXD101, pyroxamide, vorinostat, romidepsin
0.962	A_68_P28041230	B4GALNT2	beta-1,4-N-acetyl-galactosaminyl transferase 2	Cytoplasm	enzyme
0.831	A_68_P32244416	B630019K06RIK	RIKEN cDNA B630019K06 gene	Unknown	other
1.176	A_68_P23554994	B930011P16RIK	RIKEN cDNA B930011P16 gene	Unknown	other
1.116	A_68_P27848745	B9D1	B9 protein domain 1	Extracellular Space	other
0.997	A_68_P30337617	BAI1	brain-specific angiogenesis inhibitor 1	Plasma Membrane	G-protein coupled receptor
0.773	A_68_P30337592	BAI1	brain-specific angiogenesis inhibitor 1	Plasma Membrane	G-protein coupled receptor
0.752	A_68_P30337699	BAI1	brain-specific angiogenesis inhibitor 1	Plasma Membrane	G-protein coupled receptor	asenapine
0.974	A_68_P31458881	BAMBI	BMP and activin membrane-bound inhibitor homolog (Xenopus laevis)	Plasma Membrane	other
0.904	A_68_P31458873	BAMBI	BMP and activin membrane-bound inhibitor homolog (Xenopus laevis)	Plasma Membrane	other
0.891	A_68_P26229924	BANP	BTG3 associated nuclear protein	Nucleus	other
1.817	A_68_P20329004	BARD1	BRCA1 associated RING domain 1	Nucleus	transcription regulator
0.889	A_68_P23961353	BARHL2	BarH-like homeobox 2	Nucleus	transcription regulator
0.87	A_68_P23961366	BARHL2	BarH-like homeobox 2	Nucleus	transcription regulator
0.775	A_68_P29020644	BARX1	BARX homeobox 1	Nucleus	transcription regulator
0.9	A_68_P26402553	BARX2	BARX homeobox 2	Nucleus	transcription regulator
1.142	A_68_P31157816	BAT3	HLA-B associated transcript 3	Nucleus	enzyme
1.086	A_68_P24115151	BAZ1B	bromodomain adjacent to zinc finger domain, 1B	Nucleus	transcription regulator
0.757	A_68_P24115148	BAZ1B	bromodomain adjacent to zinc finger domain, 1B	Nucleus	transcription regulator
1.154	A_68_P26075476	BBS2	Bardet-Biedl syndrome 2	Unknown	other
0.976	A_68_P21040883	BC061194	cDNA sequence BC061194	Unknown	other
1.267	A_68_P32682199	BC065397	cDNA sequence BC065397	Unknown	other
0.953	A_68_P27982345	BCAS3	breast carcinoma amplified sequence 3	Nucleus	other
0.766	A_68_P27982347	BCAS3	breast carcinoma amplified sequence 3	Nucleus	other	palifermin
1.007	A_68_P30480361	BCDIN3D	BCDIN3 domain containing	Unknown	other
0.766	A_68_P28725224	BCL11B	B-cell CLL/lymphoma 11B (zinc finger protein)	Nucleus	other
0.81	A_68_P21751449	BCL2L1	BCL2-like 1	Cytoplasm	other
1.298	A_68_P21617365	BCL2L11	BCL2-like 11 (apoptosis facilitator)	Cytoplasm	other
1.182	A_68_P21617366	BCL2L11	BCL2-like 11 (apoptosis facilitator)	Cytoplasm	other
0.812	A_68_P21617375	BCL2L11	BCL2-like 11 (apoptosis facilitator)	Cytoplasm	other
0.752	A_68_P21617364	BCL2L11	BCL2-like 11 (apoptosis facilitator)	Cytoplasm	other
1.177	A_68_P25090526	BCL2L12	BCL2-like 12 (proline rich)	Unknown	other
0.902	A_68_P27899587	BCL6B	B-cell CLL/lymphoma 6, member B (zinc finger protein)	Nucleus	transcription regulator
0.805	A_68_P27899593	BCL6B	B-cell CLL/lymphoma 6, member B (zinc finger protein)	Nucleus	transcription regulator
1.487	A_68_P24055346	BCL7A	B-cell CLL/lymphoma 7A	Unknown	other
0.842	A_68_P24055347	BCL7A	B-cell CLL/lymphoma 7A	Unknown	other
0.767	A_68_P32260343	BCOR	BCL6 co-repressor	Nucleus	transcription regulator
0.921	A_68_P27254394	BCR	breakpoint cluster region	Cytoplasm	kinase
1.276	A_68_P21516741	BDNF	brain-derived neurotrophic factor	Extracellular Space	growth factor
0.748	A_68_P21516586	BDNF	brain-derived neurotrophic factor	Extracellular Space	growth factor
2.098	A_68_P21969037	BHLHE22	basic helix-loop-helix family, member e22	Nucleus	transcription regulator
0.814	A_68_P24925473	BHLHE41	basic helix-loop-helix family, member e41	Nucleus	transcription regulator
0.842	A_68_P27233861	BICC1	bicaudal C homolog 1 (Drosophila)	Unknown	other
0.796	A_68_P27233860	BICC1	bicaudal C homolog 1 (Drosophila)	Unknown	other
0.964	A_68_P29024658	BICD2	bicaudal D homolog 2 (Drosophila)	Cytoplasm	other
0.855	A_68_P24993658	BLOC1S3	biogenesis of lysosomal organelles complex-1, subunit 3	Cytoplasm	other
1.067	A_68_P25017320	BLVRB	biliverdin reductase B (flavin reductase (NADPH))	Cytoplasm	enzyme
0.892	A_68_P21646212	BMP2	bone morphogenetic protein 2	Extracellular Space	growth factor
1.135	A_68_P28959943	BMP6	bone morphogenetic protein 6	Extracellular Space	growth factor
0.822	A_68_P21866700	BMP7	bone morphogenetic protein 7	Extracellular Space	growth factor
1.305	A_68_P23260769	BMP8B	bone morphogenetic protein 8b	Extracellular Space	growth factor
1.832	A_68_P21073892	BMYC	brain expressed myelocytomatosis oncogene	Nucleus	other
0.989	A_68_P25275156	BNC1	basonuclin 1	Nucleus	transcription regulator
1.077	A_68_P23069058	BNC2	basonuclin 2	Nucleus	other
0.907	A_68_P29682518	BNIP3L	BCL2/adenovirus E1B 19kDa interacting protein 3-like	Cytoplasm	other
0.781	A_68_P25501815	BOLA2	bolA homolog 2 (E. coli)	Unknown	other
1.368	A_68_P20241457	BOLL	bol, boule-like (Drosophila)	Cytoplasm	translation regulator
0.755	A_68_P20794605	BRP44	brain protein 44	Plasma Membrane	other
0.957	A_68_P25516578	BRWD2	bromodomain and WD repeat domain containing 2	Unknown	other
0.923	A_68_P25516576	BRWD2	bromodomain and WD repeat domain containing 2	Unknown	other
1.213	A_68_P23296722	BSDC1	BSD domain containing 1	Unknown	other
1.142	A_68_P23296719	BSDC1	BSD domain containing 1	Unknown	other	rimexolone, medrysone, clocortolone pivalate, diflorasone diacetate, fluorometholone, dexamethasone phosphate, cortisone acetate, halcinonide, flurandrenolide, desoximetasone, desonide, prednisolone, clobetasol propionate, fluocinolone acetonide, prednisone, hydrocortisone, triamcinolone, dexamethasone 21-acetate, 11beta hydrocortisone acetate, betamethasone, dexamethasone, budesonide, fluticason…
0.832	A_68_P26445775	BSX	brain-specific homeobox	Cytoplasm	transcription regulator
0.797	A_68_P30507723	BTBD12	BTB (POZ) domain containing 12	Unknown	other
1.624	A_68_P29513318	BTD	biotinidase	Extracellular Space	enzyme
1.234	A_68_P25541690	C10ORF137	chromosome 10 open reading frame 137	Unknown	other
0.812	A_68_P32121693	C10ORF28	chromosome 10 open reading frame 28	Unknown	other
0.778	A_68_P32121691	C10ORF28	chromosome 10 open reading frame 28	Unknown	other
1.476	A_68_P29520329	C10ORF72	chromosome 10 open reading frame 72	Unknown	other
0.809	A_68_P32224193	C10ORF84	chromosome 10 open reading frame 84	Unknown	other	tedisamil
0.854	A_68_P31918870	C11ORF24	chromosome 11 open reading frame 24	Extracellular Space	other
0.826	A_68_P31918873	C11ORF24	chromosome 11 open reading frame 24	Extracellular Space	other
0.964	A_68_P25357079	C11ORF30	chromosome 11 open reading frame 30	Nucleus	other
0.8	A_68_P21489014	C11ORF41	chromosome 11 open reading frame 41	Unknown	other
0.845	A_68_P24004679	C12ORF34	chromosome 12 open reading frame 34	Unknown	other
1.208	A_68_P24830747	C12ORF5	chromosome 12 open reading frame 5	Unknown	enzyme
1.671	A_68_P30473517	C12ORF68	chromosome 12 open reading frame 68	Unknown	other
1.583	A_68_P29750660	C13ORF15	chromosome 13 open reading frame 15	Cytoplasm	other
0.787	A_68_P28513309	C14ORF104	chromosome 14 open reading frame 104	Unknown	other
1.149	A_68_P28494356	C14ORF106	chromosome 14 open reading frame 106	Nucleus	other
1.113	A_68_P29613712	C14ORF119	chromosome 14 open reading frame 119	Unknown	other
1.206	A_68_P28532685	C14ORF135	chromosome 14 open reading frame 135	Unknown	other
0.844	A_68_P28530091	C14ORF149	chromosome 14 open reading frame 149	Unknown	other
0.783	A_68_P29604253	C14ORF176	chromosome 14 open reading frame 176	Unknown	other
1.391	A_68_P28744028	C14ORF73	chromosome 14 open reading frame 73	Unknown	other
1.096	A_68_P28744029	C14ORF73	chromosome 14 open reading frame 73	Unknown	other
0.788	A_68_P28752688	C14ORF79	chromosome 14 open reading frame 79	Unknown	other
0.75	A_68_P21546763	C15ORF41	chromosome 15 open reading frame 41	Unknown	other
0.881	A_68_P31106920	C16ORF13	chromosome 16 open reading frame 13	Unknown	other
0.775	A_68_P31106870	C16ORF14	chromosome 16 open reading frame 14	Unknown	other
1.234	A_68_P30512101	C16ORF5	chromosome 16 open reading frame 5	Unknown	other
1.115	A_68_P30512103	C16ORF5	chromosome 16 open reading frame 5	Unknown	other
1.03	A_68_P30512100	C16ORF5	chromosome 16 open reading frame 5	Unknown	other
0.96	A_68_P30512102	C16ORF5	chromosome 16 open reading frame 5	Unknown	other
0.775	A_68_P30512104	C16ORF5	chromosome 16 open reading frame 5	Unknown	other
1.279	A_68_P25459894	C16ORF62	chromosome 16 open reading frame 62	Unknown	other
0.786	A_68_P26024829	C16ORF87	chromosome 16 open reading frame 87	Unknown	other
0.916	A_68_P28153097	C17ORF28	chromosome 17 open reading frame 28	Unknown	other
0.868	A_68_P28182346	C17ORF56	chromosome 17 open reading frame 56	Unknown	other
0.802	A_68_P28182347	C17ORF56	chromosome 17 open reading frame 56	Unknown	other
0.808	A_68_P27854797	C17ORF76	chromosome 17 open reading frame 76	Unknown	other
0.941	A_68_P28051746	C17ORF96	chromosome 17 open reading frame 96	Unknown	other
0.972	A_68_P25065733	C19ORF12	chromosome 19 open reading frame 12	Unknown	other
0.926	A_68_P27289092	C19ORF28	chromosome 19 open reading frame 28	Unknown	other
0.866	A_68_P26023268	C19ORF43	chromosome 19 open reading frame 43	Nucleus	other	SCIO-469
0.898	A_68_P25004675	C19ORF61	chromosome 19 open reading frame 61	Unknown	other
0.767	A_68_P25004674	C19ORF61	chromosome 19 open reading frame 61	Unknown	other
0.766	A_68_P26017564	C19ORF67	chromosome 19 open reading frame 67	Unknown	other
0.815	A_68_P23271164	C1ORF109	chromosome 1 open reading frame 109	Unknown	other
1.067	A_68_P20786425	C1ORF112	chromosome 1 open reading frame 112	Unknown	other
0.964	A_68_P20786426	C1ORF112	chromosome 1 open reading frame 112	Unknown	other
0.839	A_68_P20726626	C1ORF14	chromosome 1 open reading frame 14	Unknown	other
0.785	A_68_P23281040	C1ORF216	chromosome 1 open reading frame 216	Unknown	other
0.868	A_68_P27835482	C1ORF35	chromosome 1 open reading frame 35	Unknown	other
0.853	A_68_P27835480	C1ORF35	chromosome 1 open reading frame 35	Unknown	other
0.772	A_68_P20878149	C1ORF55	chromosome 1 open reading frame 55	Unknown	other
0.746	A_68_P20878144	C1ORF55	chromosome 1 open reading frame 55	Unknown	other
0.795	A_68_P22310777	C1ORF66	chromosome 1 open reading frame 66	Unknown	other
1.003	A_68_P20561487	C1QL2	complement component 1, q subcomponent-like 2	Unknown	other
0.901	A_68_P20561486	C1QL2	complement component 1, q subcomponent-like 2	Unknown	other
0.793	A_68_P21013689	C1QL3	complement component 1, q subcomponent-like 3	Extracellular Space	other
0.75	A_68_P21013698	C1QL3	complement component 1, q subcomponent-like 3	Extracellular Space	other
0.808	A_68_P30478148	C1QL4	complement component 1, q subcomponent-like 4	Unknown	other
3.667	A_68_P21419481	C1QTNF4	C1q and tumor necrosis factor related protein 4	Extracellular Space	other
1.229	A_68_P21419482	C1QTNF4	C1q and tumor necrosis factor related protein 4	Extracellular Space	other
0.814	A_68_P21776103	C20ORF132	chromosome 20 open reading frame 132	Unknown	other
1.431	A_68_P21633595	C20ORF27	chromosome 20 open reading frame 27	Unknown	other
1.346	A_68_P21633596	C20ORF27	chromosome 20 open reading frame 27	Unknown	other
2.366	A_68_P21633885	C20ORF29	chromosome 20 open reading frame 29	Unknown	other
0.775	A_68_P21633886	C20ORF29	chromosome 20 open reading frame 29	Unknown	other
1.049	A_68_P30958537	C21ORF45	chromosome 21 open reading frame 45	Unknown	other
0.757	A_68_P30959870	C21ORF59	chromosome 21 open reading frame 59	Unknown	other
1.006	A_68_P30959216	C21ORF63	chromosome 21 open reading frame 63	Unknown	other
1.136	A_68_P27256912	C22ORF13	chromosome 22 open reading frame 13	Unknown	other
1.8	A_68_P24585878	C2ORF3	chromosome 2 open reading frame 3	Nucleus	transcription regulator
0.823	A_68_P31374520	C2ORF56	chromosome 2 open reading frame 56	Unknown	other
1.622	A_68_P29410288	C3ORF14	chromosome 3 open reading frame 14	Unknown	other
0.887	A_68_P24641808	C3ORF19	chromosome 3 open reading frame 19	Unknown	other
1.669	A_68_P30650942	C3ORF34	chromosome 3 open reading frame 34	Unknown	other
1.084	A_68_P26822982	C3ORF75	chromosome 3 open reading frame 75	Unknown	other
0.972	A_68_P23747545	C4ORF19	chromosome 4 open reading frame 19	Unknown	other
1.155	A_68_P23601490	C4ORF23	chromosome 4 open reading frame 23	Unknown	other
0.871	A_68_P22082007	C4ORF29	chromosome 4 open reading frame 29	Unknown	other
1.104	A_68_P23591963	C4ORF48	chromosome 4 open reading frame 48	Unknown	other
0.885	A_68_P27798976	C5ORF15	chromosome 5 open reading frame 15	Unknown	other
0.873	A_68_P27798980	C5ORF15	chromosome 5 open reading frame 15	Unknown	other
0.949	A_68_P31623417	C5ORF32	chromosome 5 open reading frame 32	Unknown	other
0.766	A_68_P30003960	C5ORF33	chromosome 5 open reading frame 33	Cytoplasm	other
0.884	A_68_P31212434	C6ORF132	chromosome 6 open reading frame 132	Unknown	other
0.969	A_68_P27033516	C6ORF174	chromosome 6 open reading frame 174	Unknown	other
0.774	A_68_P27091222	C6ORF182	chromosome 6 open reading frame 182	Unknown	other
1.204	A_68_P31157366	C6ORF25	chromosome 6 open reading frame 25	Plasma Membrane	other
0.852	A_68_P30425166	C730034F03RIK	RIKEN cDNA C730034F03 gene	Unknown	other
1.134	A_68_P24142835	C7ORF27	chromosome 7 open reading frame 27	Cytoplasm	other
0.784	A_68_P24464800	C7ORF41	chromosome 7 open reading frame 41	Unknown	other
0.942	A_68_P24092775	C7ORF42	chromosome 7 open reading frame 42	Unknown	other
0.828	A_68_P24432247	C7ORF46	chromosome 7 open reading frame 46	Unknown	other
0.801	A_68_P24127511	C7ORF47	chromosome 7 open reading frame 47	Unknown	other
0.882	A_68_P24358386	C7ORF49	chromosome 7 open reading frame 49	Unknown	other
1.358	A_68_P30347857	C8ORF30A	chromosome 8 open reading frame 30A	Unknown	other
0.938	A_68_P29699594	C8ORF58	chromosome 8 open reading frame 58	Unknown	other
0.998	A_68_P21101777	C9ORF114	chromosome 9 open reading frame 114	Nucleus	other
1.103	A_68_P23023125	C9ORF123	chromosome 9 open reading frame 123	Unknown	other
1.161	A_68_P22905952	C9ORF125	chromosome 9 open reading frame 125	Unknown	other
0.85	A_68_P22905954	C9ORF125	chromosome 9 open reading frame 125	Unknown	other
0.795	A_68_P21072309	C9ORF142	chromosome 9 open reading frame 142	Unknown	other
0.785	A_68_P21070457	C9ORF167	chromosome 9 open reading frame 167	Unknown	other
0.908	A_68_P22942453	C9ORF5	chromosome 9 open reading frame 5	Unknown	other
0.876	A_68_P21106324	C9ORF78	chromosome 9 open reading frame 78	Unknown	other
0.753	A_68_P21106325	C9ORF78	chromosome 9 open reading frame 78	Unknown	other
0.759	A_68_P21073372	C9ORF86	chromosome 9 open reading frame 86	Unknown	other
0.913	A_68_P23062803	C9ORF93	chromosome 9 open reading frame 93	Unknown	other
0.9	A_68_P23062801	C9ORF93	chromosome 9 open reading frame 93	Unknown	other
0.809	A_68_P23062802	C9ORF93	chromosome 9 open reading frame 93	Unknown	other
0.901	A_68_P28025138	CA10	carbonic anhydrase X	Unknown	enzyme
1.187	A_68_P31502464	CABYR	calcium binding tyrosine-(Y)-phosphorylation regulated	Cytoplasm	other
0.844	A_68_P23151263	CACHD1	cache domain containing 1	Unknown	other
0.867	A_68_P28033141	CACNA1G	calcium channel, voltage-dependent, T type, alpha 1G subunit	Plasma Membrane	ion channel
0.831	A_68_P29501748	CACNA2D3	calcium channel, voltage-dependent, alpha 2/delta subunit 3	Plasma Membrane	ion channel
0.952	A_68_P26486114	CADM1	cell adhesion molecule 1	Plasma Membrane	other
0.783	A_68_P30836893	CADM2	cell adhesion molecule 2	Unknown	other
0.83	A_68_P29413809	CADPS	Ca++-dependent secretion activator	Plasma Membrane	other
1.114	A_68_P24984026	CALM3	calmodulin 3 (phosphorylase kinase, delta)	Plasma Membrane	other
0.798	A_68_P24093842	CALN1	calneuron 1	Unknown	other
0.851	A_68_P20645421	CAMSAP1L1	calmodulin regulated spectrin-associated protein 1-like 1	Unknown	other
1.338	A_68_P27902007	CAMTA2	calmodulin binding transcription activator 2	Unknown	other
0.949	A_68_P27902011	CAMTA2	calmodulin binding transcription activator 2	Unknown	other
1.096	A_68_P21567569	CASC5	cancer susceptibility candidate 5	Nucleus	other
1.279	A_68_P23397286	CASZ1	castor zinc finger 1	Nucleus	enzyme
1.355	A_68_P21580762	CATSPER2	cation channel, sperm associated 2	Plasma Membrane	ion channel
0.78	A_68_P30759539	CBLB	Cas-Br-M (murine) ecotropic retroviral transforming sequence b	Nucleus	other
0.859	A_68_P28331600	CBLL1	Cas-Br-M (murine) ecotropic retroviral transforming sequence-like 1	Nucleus	enzyme
1.196	A_68_P21862261	CBLN4	cerebellin 4 precursor	Extracellular Space	other
0.746	A_68_P28175804	CBX4	chromobox homolog 4 (Pc class homolog, Drosophila)	Nucleus	transcription regulator
1.16	A_68_P30502972	CBX5	chromobox homolog 5 (HP1 alpha homolog, Drosophila)	Nucleus	other	dyphylline, nitroglycerin, arofylline, tetomilast, L 869298, aminophylline, anagrelide, cilomilast, milrinone, rolipram, dipyridamole, L-826,141, roflumilast, tolbutamide, theophylline, pentoxifylline, caffeine
0.768	A_68_P30368805	CBX6	chromobox homolog 6	Nucleus	other
1.602	A_68_P28175492	CBX8	chromobox homolog 8 (Pc class homolog, Drosophila)	Nucleus	other
0.917	A_68_P28175490	CBX8	chromobox homolog 8 (Pc class homolog, Drosophila)	Nucleus	other
0.893	A_68_P24951792	CCDC106	coiled-coil domain containing 106	Unknown	other
0.811	A_68_P24951777	CCDC106	coiled-coil domain containing 106	Unknown	other
0.873	A_68_P22523143	CCDC109B	coiled-coil domain containing 109B	Unknown	other
1.077	A_68_P25954585	CCDC124	coiled-coil domain containing 124	Unknown	other
0.967	A_68_P26885915	CCDC13	coiled-coil domain containing 13	Unknown	other
1.778	A_68_P26349908	CCDC151	coiled-coil domain containing 151	Unknown	other
0.915	A_68_P23321453	CCDC21	coiled-coil domain containing 21	Unknown	other
0.841	A_68_P23321451	CCDC21	coiled-coil domain containing 21	Unknown	other
1.323	A_68_P28103529	CCDC45	coiled-coil domain containing 45	Unknown	other
1.733	A_68_P28100230	CCDC47	coiled-coil domain containing 47	Extracellular Space	other
1.166	A_68_P31925371	CCDC87	coiled-coil domain containing 87	Unknown	other
0.866	A_68_P31925372	CCDC87	coiled-coil domain containing 87	Unknown	other
0.807	A_68_P31936461	CCDC88B	coiled-coil domain containing 88B	Nucleus	enzyme
0.804	A_68_P24980587	CCDC9	coiled-coil domain containing 9	Unknown	other
0.894	A_68_P28990869	CCDC90A	coiled-coil domain containing 90A	Unknown	other
1.258	A_68_P24934669	CCDC91	coiled-coil domain containing 91	Unknown	other
0.799	A_68_P20566803	CCDC93	coiled-coil domain containing 93	Unknown	other
1.274	A_68_P23607899	CCDC96	coiled-coil domain containing 96	Unknown	other
0.763	A_68_P22774530	CCNC	cyclin C	Nucleus	other
1.282	A_68_P25610230	CCND1	cyclin D1	Nucleus	other
1.12	A_68_P24831040	CCND2	cyclin D2	Nucleus	other
0.85	A_68_P24831041	CCND2	cyclin D2	Nucleus	other
0.874	A_68_P23898891	CCNG2	cyclin G2	Nucleus	other
1.132	A_68_P23898570	CCNI	cyclin I	Unknown	other
0.869	A_68_P23898569	CCNI	cyclin I	Unknown	other
0.829	A_68_P23898568	CCNI	cyclin I	Unknown	other
0.893	A_68_P32111331	CCNJ	cyclin J	Nucleus	other
1.119	A_68_P23440736	CCNL2	cyclin L2	Nucleus	other
0.827	A_68_P23440735	CCNL2	cyclin L2	Nucleus	other
0.749	A_68_P29338054	CCNO	cyclin O	Nucleus	enzyme
1.305	A_68_P30475237	CCNT1	cyclin T1	Nucleus	transcription regulator
0.844	A_68_P20596880	CCNT2	cyclin T2	Nucleus	transcription regulator
0.83	A_68_P31485624	CCNY	cyclin Y	Nucleus	other
0.78	A_68_P20293902	CCNYL1	cyclin Y-like 1	Unknown	other
1.203	A_68_P29098741	CCRK	cell cycle related kinase	Nucleus	kinase
1.165	A_68_P29098740	CCRK	cell cycle related kinase	Nucleus	kinase
0.933	A_68_P29098742	CCRK	cell cycle related kinase	Nucleus	kinase
1.252	A_68_P22312958	CCT3	chaperonin containing TCP1, subunit 3 (gamma)	Cytoplasm	other
0.82	A_68_P30940064	CCT8	chaperonin containing TCP1, subunit 8 (theta)	Cytoplasm	enzyme
0.881	A_68_P31625479	CD14	CD14 molecule	Plasma Membrane	transmembrane receptor
0.785	A_68_P31625477	CD14	CD14 molecule	Plasma Membrane	transmembrane receptor
1.402	A_68_P23316408	CD164L2	CD164 sialomucin-like 2	Unknown	other
0.971	A_68_P25092029	CD37	CD37 molecule	Plasma Membrane	other
0.912	A_68_P23240389	CDC20	cell division cycle 20 homolog (S. cerevisiae)	Nucleus	other
0.923	A_68_P28853795	CDC2L5	cell division cycle 2-like 5 (cholinesterase-related cell division controller)	Unknown	kinase
1.06	A_68_P27083519	CDC2L6	cell division cycle 2-like 6 (CDK8-like)	Nucleus	kinase
0.756	A_68_P31201120	CDC5L	CDC5 cell division cycle 5-like (S. pombe)	Nucleus	other
0.838	A_68_P28059225	CDC6	cell division cycle 6 homolog (S. cerevisiae)	Nucleus	other
0.783	A_68_P23964212	CDC7	cell division cycle 7 homolog (S. cerevisiae)	Nucleus	kinase
1.111	A_68_P30687594	CDGAP	Cdc42 GTPase-activating protein	Cytoplasm	other
1.358	A_68_P26119104	CDH11	cadherin 11, type 2, OB-cadherin (osteoblast)	Plasma Membrane	other
1.025	A_68_P20499739	CDH20	cadherin 20, type 2	Plasma Membrane	other
0.873	A_68_P21821714	CDH22	cadherin-like 22	Plasma Membrane	other
0.777	A_68_P21821922	CDH22	cadherin-like 22	Plasma Membrane	other
0.844	A_68_P27176089	CDH23	cadherin-like 23	Plasma Membrane	transporter
0.858	A_68_P31921015	CDK2AP2	cyclin-dependent kinase 2 associated protein 2	Nucleus	other
0.792	A_68_P31921020	CDK2AP2	cyclin-dependent kinase 2 associated protein 2	Nucleus	other
1.078	A_68_P27533816	CDK4	cyclin-dependent kinase 4	Nucleus	kinase
1.073	A_68_P27533818	CDK4	cyclin-dependent kinase 4	Nucleus	kinase
0.953	A_68_P21760175	CDK5RAP1	CDK5 regulatory subunit associated protein 1	Extracellular Space	other
0.958	A_68_P23891970	CDKL2	cyclin-dependent kinase-like 2 (CDC2-related kinase)	Nucleus	kinase
0.888	A_68_P32782611	CDKL5	cyclin-dependent kinase-like 5	Nucleus	kinase
0.755	A_68_P31125922	CDKN1A	cyclin-dependent kinase inhibitor 1A (p21, Cip1)	Nucleus	other
1.265	A_68_P24864231	CDKN1B	cyclin-dependent kinase inhibitor 1B (p27, Kip1)	Nucleus	other
0.804	A_68_P25843136	CDKN2AIP	CDKN2A interacting protein	Nucleus	transcription regulator
0.807	A_68_P26346397	CDKN2D	cyclin-dependent kinase inhibitor 2D (p19, inhibits CDK4)	Nucleus	transcription regulator
0.935	A_68_P28153163	CDR2L	cerebellar degeneration-related protein 2-like	Unknown	other
1.132	A_68_P24172965	CDX2	caudal type homeobox 2	Nucleus	transcription regulator
1.125	A_68_P26816830	CELSR3	cadherin, EGF LAG seven-pass G-type receptor 3 (flamingo homolog, Drosophila)	Plasma Membrane	G-protein coupled receptor
0.957	A_68_P26816831	CELSR3	cadherin, EGF LAG seven-pass G-type receptor 3 (flamingo homolog, Drosophila)	Plasma Membrane	G-protein coupled receptor
0.94	A_68_P21603779	CEP152	centrosomal protein 152kDa	Cytoplasm	other
1.058	A_68_P29177662	CETN3	centrin, EF-hand protein, 3 (CDC31 homolog, yeast)	Nucleus	other
0.778	A_68_P26624018	CGNL1	cingulin-like 1	Unknown	other
0.947	A_68_P21569217	CHAC1	ChaC, cation transport regulator homolog 1 (E. coli)	Unknown	other
0.986	A_68_P31253495	CHAF1A	chromatin assembly factor 1, subunit A (p150)	Nucleus	other
0.972	A_68_P21623178	CHCHD5	coiled-coil-helix-coiled-coil-helix domain containing 5	Unknown	other
0.758	A_68_P25229722	CHD2	chromodomain helicase DNA binding protein 2	Nucleus	enzyme
0.956	A_68_P21799023	CHD6	chromodomain helicase DNA binding protein 6	Nucleus	enzyme
0.767	A_68_P21799022	CHD6	chromodomain helicase DNA binding protein 6	Nucleus	enzyme
1.994	A_68_P23977928	CHFR	checkpoint with forkhead and ring finger domains	Nucleus	enzyme
1.325	A_68_P24974263	CHMP2A	chromatin modifying protein 2A	Cytoplasm	other
0.928	A_68_P30328262	CHRAC1	chromatin accessibility complex 1	Nucleus	enzyme
0.75	A_68_P21425366	CHRM4	cholinergic receptor, muscarinic 4	Plasma Membrane	G-protein coupled receptor
0.818	A_68_P25533778	CHST15	carbohydrate (N-acetylgalactosamine 4-sulfate 6-O) sulfotransferase 15	Plasma Membrane	enzyme
1.362	A_68_P26741559	CHST2	carbohydrate (N-acetylglucosamine-6-O) sulfotransferase 2	Cytoplasm	enzyme
1.246	A_68_P26741561	CHST2	carbohydrate (N-acetylglucosamine-6-O) sulfotransferase 2	Cytoplasm	enzyme
0.869	A_68_P26170772	CHST6	carbohydrate (N-acetylglucosamine 6-O) sulfotransferase 6	Cytoplasm	enzyme
2.117	A_68_P25044993	CHST8	carbohydrate (N-acetylgalactosamine 4-0) sulfotransferase 8	Cytoplasm	enzyme
0.815	A_68_P25045002	CHST8	carbohydrate (N-acetylgalactosamine 4-0) sulfotransferase 8	Cytoplasm	enzyme
0.903	A_68_P26079746	CIAPIN1	cytokine induced apoptosis inhibitor 1	Cytoplasm	other
0.846	A_68_P25009414	CIC	capicua homolog (Drosophila)	Nucleus	transcription regulator
0.761	A_68_P25009422	CIC	capicua homolog (Drosophila)	Nucleus	transcription regulator
1.185	A_68_P21330592	CIR1	corepressor interacting with RBPJ, 1	Nucleus	transcription regulator
1.036	A_68_P22319260	CKS1B	CDC28 protein kinase regulatory subunit 1B	Cytoplasm	kinase
0.815	A_68_P29033456	CKS2	CDC28 protein kinase regulatory subunit 2	Unknown	kinase
0.818	A_68_P20551799	CLASP1	cytoplasmic linker associated protein 1	Cytoplasm	other
0.783	A_68_P24114167	CLDN3	claudin 3	Plasma Membrane	transmembrane receptor
0.967	A_68_P31193443	CLIC5	chloride intracellular channel 5	Cytoplasm	ion channel
0.902	A_68_P30969550	CLIC6	chloride intracellular channel 6	Cytoplasm	ion channel
1.001	A_68_P27792932	CLK4	CDC-like kinase 4	Nucleus	kinase
0.75	A_68_P25677250	CLN8	ceroid-lipofuscinosis, neuronal 8 (epilepsy, progressive with mental retardation)	Cytoplasm	other
1.408	A_68_P25351868	CLNS1A	chloride channel, nucleotide-sensitive, 1A	Plasma Membrane	ion channel
1.31	A_68_P26586895	CLPX	ClpX caseinolytic peptidase X homolog (E. coli)	Cytoplasm	enzyme
1.005	A_68_P23280752	CLSPN	claspin homolog (Xenopus laevis)	Nucleus	other
0.956	A_68_P27990834	CLTC	clathrin, heavy chain (Hc)	Plasma Membrane	other
1.009	A_68_P26864771	CMC1	COX assembly mitochondrial protein homolog (S. cerevisiae)	Unknown	other
0.819	A_68_P27829185	CNOT8	CCR4-NOT transcription complex, subunit 8	Nucleus	transcription regulator
0.97	A_68_P23331196	CNR2	cannabinoid receptor 2 (macrophage)	Plasma Membrane	G-protein coupled receptor
0.758	A_68_P21285099	COBLL1	COBL-like 1	Unknown	other
0.844	A_68_P27266460	COL18A1	collagen, type XVIII, alpha 1	Extracellular Space	other
0.834	A_68_P22968888	COL27A1	collagen, type XXVII, alpha 1	Extracellular Space	other
0.755	A_68_P22968878	COL27A1	collagen, type XXVII, alpha 1	Extracellular Space	other
1.386	A_68_P31679710	COMMD10	COMM domain containing 10	Unknown	other
1.124	A_68_P31679712	COMMD10	COMM domain containing 10	Unknown	other
1.435	A_68_P25951452	COMP	cartilage oligomeric matrix protein	Extracellular Space	other
0.746	A_68_P26759315	COPB2	coatomer protein complex, subunit beta 2 (beta prime)	Cytoplasm	transporter	iloperidone, asenapine, trifluoperazine, fluphenazine, pimozide, clozapine, haloperidol, fluoxetine/olanzapine, fluphenazine decanoate, thiothixene, amitriptyline/perphenazine, haloperidol decanoate, trimethobenzamide, fluphenazine enanthate, perphenazine, promazine, prochlorperazine, pramipexol, olanzapine, lisuride, ziprasidone, mesoridazine, thioridazine, aripiprazole, ropinirole, dihydroergoc…
0.868	A_68_P27839288	COPS3	COP9 constitutive photomorphogenic homolog subunit 3 (Arabidopsis)	Cytoplasm	other
1.723	A_68_P20412923	COPS7B	COP9 constitutive photomorphogenic homolog subunit 7B (Arabidopsis)	Cytoplasm	other
1.716	A_68_P20412924	COPS7B	COP9 constitutive photomorphogenic homolog subunit 7B (Arabidopsis)	Cytoplasm	other
0.782	A_68_P27540987	COQ10A	coenzyme Q10 homolog A (S. cerevisiae)	Cytoplasm	other
1.087	A_68_P25458764	COQ7	coenzyme Q7 homolog, ubiquinone (yeast)	Cytoplasm	other
1.227	A_68_P23792212	CORIN	corin, serine peptidase	Plasma Membrane	peptidase	epothilone B, ixabepilone, colchicine/probenecid, XRP9881, E7389, AL 108, EC145, NPI-2358, milataxel, TPI 287, TTI-237, docetaxel, vinflunine, vinorelbine, vincristine, vinblastine, paclitaxel, podophyllotoxin, colchicine
1.046	A_68_P23792214	CORIN	corin, serine peptidase	Plasma Membrane	peptidase
0.938	A_68_P30511517	CORO7	coronin 7	Cytoplasm	other
1.223	A_68_P28581231	COX16 (includes EG:51241)	COX16 cytochrome c oxidase assembly homolog (S. cerevisiae)	Unknown	other
0.777	A_68_P24009177	COX6A1	cytochrome c oxidase subunit VIa polypeptide 1	Cytoplasm	enzyme
0.75	A_68_P29196859	COX7C (includes EG:1350)	cytochrome c oxidase subunit VIIc	Cytoplasm	enzyme
0.98	A_68_P25459705	CP110	CP110 protein	Cytoplasm	other
0.899	A_68_P32093240	CPEB3	cytoplasmic polyadenylation element binding protein 3	Unknown	other
0.791	A_68_P32094201	CPEB3	cytoplasmic polyadenylation element binding protein 3	Unknown	other
1.026	A_68_P31126785	CPNE5	copine V	Unknown	other
0.833	A_68_P24758538	CPNE9	copine family member IX	Unknown	other
1.112	A_68_P30349381	CPSF1	cleavage and polyadenylation specific factor 1, 160kDa	Nucleus	other
1.572	A_68_P28279805	CPSF3	cleavage and polyadenylation specific factor 3, 73kDa	Nucleus	other
1.982	A_68_P27364533	CRADD	CASP2 and RIPK1 domain containing adaptor with death domain	Cytoplasm	other
1.081	A_68_P21103093	CRAT	carnitine acetyltransferase	Cytoplasm	enzyme
1.383	A_68_P21426084	CREB3L1	cAMP responsive element binding protein 3-like 1	Nucleus	transcription regulator
0.759	A_68_P30508959	CREBBP	CREB binding protein	Nucleus	transcription regulator
1.06	A_68_P21976418	CRH	corticotropin releasing hormone	Extracellular Space	other
1.565	A_68_P28754918	CRIP2	cysteine-rich protein 2	Plasma Membrane	other
1.224	A_68_P28754916	CRIP2	cysteine-rich protein 2	Plasma Membrane	other
0.907	A_68_P28754919	CRIP2	cysteine-rich protein 2	Plasma Membrane	other
0.946	A_68_P25952286	CRLF1	cytokine receptor-like factor 1	Extracellular Space	other
0.773	A_68_P23361902	CROCC	ciliary rootlet coiled-coil, rootletin	Plasma Membrane	other
0.894	A_68_P25951870	CRTC1	CREB regulated transcription coactivator 1	Nucleus	transcription regulator
0.795	A_68_P20351100	CRYBA2	crystallin, beta A2	Unknown	other	BI 2536
0.846	A_68_P30964661	CRYZL1	crystallin, zeta (quinone reductase)-like 1	Cytoplasm	enzyme
0.793	A_68_P27540824	CS	citrate synthase	Cytoplasm	enzyme
0.816	A_68_P22383904	CSDE1	cold shock domain containing E1, RNA-binding	Cytoplasm	enzyme
0.941	A_68_P21832544	CSE1L	CSE1 chromosome segregation 1-like (yeast)	Nucleus	transporter
1.156	A_68_P32229409	CSF2RA (includes EG:1438)	colony stimulating factor 2 receptor, alpha, low-affinity (granulocyte-macrophage)	Plasma Membrane	transmembrane receptor
1.001	A_68_P27284373	CSNK1G2	casein kinase 1, gamma 2	Cytoplasm	kinase
0.774	A_68_P27284381	CSNK1G2	casein kinase 1, gamma 2	Cytoplasm	kinase
0.745	A_68_P31157715	CSNK2B	casein kinase 2, beta polypeptide	Cytoplasm	kinase
1.096	A_68_P27446113	CSRP2	cysteine and glycine-rich protein 2	Nucleus	other
1.093	A_68_P27446114	CSRP2	cysteine and glycine-rich protein 2	Nucleus	other
0.816	A_68_P21732684	CST3	cystatin C	Extracellular Space	other
1.069	A_68_P21863931	CSTF1	cleavage stimulation factor, 3' pre-RNA, subunit 1, 50kDa	Nucleus	other
0.812	A_68_P21489867	CSTF3	cleavage stimulation factor, 3' pre-RNA, subunit 3, 77kDa	Nucleus	other
0.749	A_68_P22614659	CTBS	chitobiase, di-N-acetyl-	Cytoplasm	enzyme
1.044	A_68_P31864641	CTDP1	CTD (carboxy-terminal domain, RNA polymerase II, polypeptide A) phosphatase, subunit 1	Nucleus	phosphatase
0.849	A_68_P31864642	CTDP1	CTD (carboxy-terminal domain, RNA polymerase II, polypeptide A) phosphatase, subunit 1	Nucleus	phosphatase
1.363	A_68_P21778673	CTNNBL1	catenin, beta like 1	Nucleus	other
1.399	A_68_P25416677	CTR9	Ctr9, Paf1/RNA polymerase II complex component, homolog (S. cerevisiae)	Nucleus	other
1.207	A_68_P25301855	CTSC	cathepsin C	Cytoplasm	peptidase
1.098	A_68_P25301856	CTSC	cathepsin C	Cytoplasm	peptidase
0.923	A_68_P25301857	CTSC	cathepsin C	Cytoplasm	peptidase
1.081	A_68_P24122082	CUX1	cut-like homeobox 1	Nucleus	transcription regulator
0.896	A_68_P24122081	CUX1	cut-like homeobox 1	Nucleus	transcription regulator
1.008	A_68_P26317496	CWC15	CWC15 spliceosome-associated protein homolog (S. cerevisiae)	Nucleus	other
1.103	A_68_P32579168	CXORF26	chromosome X open reading frame 26	Unknown	other
0.955	A_68_P31620538	CXXC5	CXXC finger 5	Unknown	other
0.833	A_68_P24438776	CYCS (includes EG:13063)	cytochrome c, somatic	Cytoplasm	other
0.828	A_68_P32097109	CYP26A1	cytochrome P450, family 26, subfamily A, polypeptide 1	Cytoplasm	enzyme
0.8	A_68_P32097105	CYP26A1	cytochrome P450, family 26, subfamily A, polypeptide 1	Cytoplasm	enzyme
0.77	A_68_P32097101	CYP26A1	cytochrome P450, family 26, subfamily A, polypeptide 1	Cytoplasm	enzyme
0.954	A_68_P27533700	CYP27B1	cytochrome P450, family 27, subfamily B, polypeptide 1	Cytoplasm	enzyme
1.004	A_68_P22531475	CYP2U1	cytochrome P450, family 2, subfamily U, polypeptide 1	Unknown	enzyme
1.147	A_68_P25829659	CYP4V2	cytochrome P450, family 4, subfamily V, polypeptide 2	Cytoplasm	enzyme
0.919	A_68_P28528475	DAAM1	dishevelled associated activator of morphogenesis 1	Cytoplasm	other
0.777	A_68_P23171808	DAB1	disabled homolog 1 (Drosophila)	Cytoplasm	other
1.385	A_68_P28525479	DACT1	dapper, antagonist of beta-catenin, homolog 1 (Xenopus laevis)	Cytoplasm	other
1.128	A_68_P28525472	DACT1	dapper, antagonist of beta-catenin, homolog 1 (Xenopus laevis)	Cytoplasm	other
0.998	A_68_P26815514	DALRD3	DALR anticodon binding domain containing 3	Unknown	other
0.983	A_68_P26815515	DALRD3	DALR anticodon binding domain containing 3	Unknown	other
1.288	A_68_P31150916	DAXX	death-domain associated protein	Nucleus	transcription regulator
1.012	A_68_P31150905	DAXX	death-domain associated protein	Nucleus	transcription regulator
0.799	A_68_P31150913	DAXX	death-domain associated protein	Nucleus	transcription regulator
1.066	A_68_P21818154	DBNDD2	dysbindin (dystrobrevin binding protein 1) domain containing 2	Cytoplasm	other
0.866	A_68_P27564954	DBNL	drebrin-like	Cytoplasm	other
0.905	A_68_P29618486	DCAF11	DDB1 and CUL4 associated factor 11	Unknown	other
0.966	A_68_P22861613	DCAF12	DDB1 and CUL4 associated factor 12	Unknown	other
0.778	A_68_P30152124	DCAF13	DDB1 and CUL4 associated factor 13	Nucleus	other
1.562	A_68_P28593180	DCAF4	DDB1 and CUL4 associated factor 4	Unknown	other
1.136	A_68_P28099221	DCAF7	DDB1 and CUL4 associated factor 7	Cytoplasm	other
0.832	A_68_P22388166	DCLRE1B	DNA cross-link repair 1B (PSO2 homolog, S. cerevisiae)	Nucleus	other
1.041	A_68_P31751923	DCTN4	dynactin 4 (p62)	Nucleus	other
1.009	A_68_P31751922	DCTN4	dynactin 4 (p62)	Nucleus	other
1.024	A_68_P25477512	DCTN5	dynactin 5 (p25)	Unknown	other
1.243	A_68_P25667343	DCUN1D2	DCN1, defective in cullin neddylation 1, domain containing 2 (S. cerevisiae)	Unknown	other
1.162	A_68_P25667340	DCUN1D2	DCN1, defective in cullin neddylation 1, domain containing 2 (S. cerevisiae)	Unknown	other
0.89	A_68_P25667341	DCUN1D2	DCN1, defective in cullin neddylation 1, domain containing 2 (S. cerevisiae)	Unknown	other
0.791	A_68_P28186435	DCXR	dicarbonyl/L-xylulose reductase	Cytoplasm	enzyme
0.899	A_68_P27171638	DDIT4	DNA-damage-inducible transcript 4	Cytoplasm	other
0.767	A_68_P22564416	DDIT4L	DNA-damage-inducible transcript 4-like	Unknown	other
0.885	A_68_P31304437	DDX11	DEAD/H (Asp-Glu-Ala-Asp/His) box polypeptide 11 (CHL1-like helicase homolog, S. cerevisiae)	Nucleus	enzyme
0.961	A_68_P30367150	DDX17	DEAD (Asp-Glu-Ala-Asp) box polypeptide 17	Nucleus	enzyme
0.831	A_68_P26016154	DDX39	DEAD (Asp-Glu-Ala-Asp) box polypeptide 39	Nucleus	enzyme
1.133	A_68_P32265723	DDX3X	DEAD (Asp-Glu-Ala-Asp) box polypeptide 3, X-linked	Nucleus	enzyme
1.107	A_68_P32265724	DDX3X	DEAD (Asp-Glu-Ala-Asp) box polypeptide 3, X-linked	Nucleus	enzyme
1.09	A_68_P32265722	DDX3X	DEAD (Asp-Glu-Ala-Asp) box polypeptide 3, X-linked	Nucleus	enzyme
1.191	A_68_P26468507	DDX6	DEAD (Asp-Glu-Ala-Asp) box polypeptide 6	Nucleus	enzyme
0.872	A_68_P26468508	DDX6	DEAD (Asp-Glu-Ala-Asp) box polypeptide 6	Nucleus	enzyme
0.778	A_68_P31121207	DEF6	differentially expressed in FDCP 6 homolog (mouse)	Extracellular Space	other
0.899	A_68_P29310806	DEPDC1B	DEP domain containing 1B	Unknown	other
1.124	A_68_P30244838	DERL1	Der1-like domain family, member 1	Cytoplasm	other
0.944	A_68_P30244840	DERL1	Der1-like domain family, member 1	Cytoplasm	other
1.112	A_68_P28003586	DGKE	diacylglycerol kinase, epsilon 64kDa	Cytoplasm	kinase
0.758	A_68_P27979841	DHRS11	dehydrogenase/reductase (SDR family) member 11	Unknown	enzyme
1.55	A_68_P23379979	DHRS3	dehydrogenase/reductase (SDR family) member 3	Cytoplasm	enzyme
0.846	A_68_P28075409	DHX8	DEAH (Asp-Glu-Ala-His) box polypeptide 8	Nucleus	enzyme
0.93	A_68_P32651799	DIAPH2	diaphanous homolog 2 (Drosophila)	Cytoplasm	other
0.79	A_68_P32651796	DIAPH2	diaphanous homolog 2 (Drosophila)	Cytoplasm	other
1.407	A_68_P28737539	DIO3	deiodinase, iodothyronine, type III	Plasma Membrane	enzyme
0.963	A_68_P28737540	DIO3	deiodinase, iodothyronine, type III	Plasma Membrane	enzyme
0.976	A_68_P23889173	DKFZP564O0823	prostatic androgen-repressed message-1	Extracellular Space	other
0.918	A_68_P26504864	DLAT	dihydrolipoamide S-acetyltransferase	Cytoplasm	enzyme
1	A_68_P28330752	DLD	dihydrolipoamide dehydrogenase	Cytoplasm	enzyme
1.71	A_68_P30648663	DLG1	discs, large homolog 1 (Drosophila)	Plasma Membrane	kinase
0.77	A_68_P31065252	DLL1	delta-like 1 (Drosophila)	Extracellular Space	enzyme
0.814	A_68_P28602199	DLST	dihydrolipoamide S-succinyltransferase (E2 component of 2-oxo-glutarate complex)	Cytoplasm	enzyme
0.766	A_68_P28036956	DLX4	distal-less homeobox 4	Nucleus	transcription regulator
0.827	A_68_P24218882	DLX5	distal-less homeobox 5	Nucleus	transcription regulator
0.915	A_68_P32030088	DMRT1	doublesex and mab-3 related transcription factor 1	Nucleus	transcription regulator
1.068	A_68_P32030723	DMRT3	doublesex and mab-3 related transcription factor 3	Nucleus	transcription regulator
1.519	A_68_P23471515	DMTF1	cyclin D binding myb-like transcription factor 1	Nucleus	transcription regulator
0.968	A_68_P30511547	DNAJA3	DnaJ (Hsp40) homolog, subfamily A, member 3	Cytoplasm	other
0.786	A_68_P26015681	DNAJB1	DnaJ (Hsp40) homolog, subfamily B, member 1	Nucleus	other
1.466	A_68_P23569023	DNAJB6	DnaJ (Hsp40) homolog, subfamily B, member 6	Nucleus	transcription regulator
0.758	A_68_P28396962	DNAJB9	DnaJ (Hsp40) homolog, subfamily B, member 9	Nucleus	other
1.063	A_68_P23415471	DNAJC11	DnaJ (Hsp40) homolog, subfamily C, member 11	Cytoplasm	other
0.843	A_68_P23415474	DNAJC11	DnaJ (Hsp40) homolog, subfamily C, member 11	Cytoplasm	other
1.107	A_68_P30963927	DNAJC28	DnaJ (Hsp40) homolog, subfamily C, member 28	Unknown	other
0.867	A_68_P21114612	DNM1	dynamin 1	Cytoplasm	enzyme	tiagabine
0.802	A_68_P21114613	DNM1	dynamin 1	Cytoplasm	enzyme	EP 1572
0.811	A_68_P22481532	DNTTIP2	deoxynucleotidyltransferase, terminal, interacting protein 2	Unknown	other
0.985	A_68_P29688235	DOCK5	dedicator of cytokinesis 5	Unknown	other
0.896	A_68_P29688234	DOCK5	dedicator of cytokinesis 5	Unknown	other
0.866	A_68_P26080008	DOK4	docking protein 4	Plasma Membrane	other
1.446	A_68_P31156011	DOM3Z	dom-3 homolog Z (C. elegans)	Unknown	other
0.832	A_68_P31156010	DOM3Z	dom-3 homolog Z (C. elegans)	Unknown	other
0.847	A_68_P28593007	DPF3	D4, zinc and double PHD fingers, family 3	Nucleus	other
1.002	A_68_P21840227	DPM1	dolichyl-phosphate mannosyltransferase polypeptide 1, catalytic subunit	Cytoplasm	enzyme
1.423	A_68_P22402369	DRAM2	DNA-damage regulated autophagy modulator 2	Unknown	other
1.244	A_68_P25587952	DRD4	dopamine receptor D4	Plasma Membrane	G-protein coupled receptor
1.404	A_68_P27551032	DRG1	developmentally regulated GTP binding protein 1	Cytoplasm	other
0.765	A_68_P31537511	DSC2	desmocollin 2	Plasma Membrane	other
0.772	A_68_P21774640	DSN1	DSN1, MIND kinetochore complex component, homolog (S. cerevisiae)	Nucleus	other
0.811	A_68_P20938875	DTL	denticleless homolog (Drosophila)	Nucleus	other
1.029	A_68_P28195724	DTNB	dystrobrevin, beta	Plasma Membrane	other
1.365	A_68_P31694516	DTWD2	DTW domain containing 2	Unknown	other
0.893	A_68_P24040305	DTX1	deltex homolog 1 (Drosophila)	Nucleus	transcription regulator
0.833	A_68_P24118898	DTX2	deltex homolog 2 (Drosophila)	Nucleus	other
1.58	A_68_P30672900	DTX3L	deltex 3-like (Drosophila)	Cytoplasm	other
1.134	A_68_P30672899	DTX3L	deltex 3-like (Drosophila)	Cytoplasm	other
1.107	A_68_P30672895	DTX3L	deltex 3-like (Drosophila)	Cytoplasm	other
1.27	A_68_P21585582	DUOXA2	dual oxidase maturation factor 2	Cytoplasm	other
0.778	A_68_P28186833	DUS1L	dihydrouridine synthase 1-like (S. cerevisiae)	Unknown	other
0.751	A_68_P28186831	DUS1L	dihydrouridine synthase 1-like (S. cerevisiae)	Unknown	other
0.914	A_68_P31110713	DUSP1	dual specificity phosphatase 1	Nucleus	phosphatase
0.768	A_68_P31110714	DUSP1	dual specificity phosphatase 1	Nucleus	phosphatase	sargramostim
0.756	A_68_P27975237	DUSP14	dual specificity phosphatase 14	Unknown	phosphatase
0.999	A_68_P25776087	DUSP4	dual specificity phosphatase 4	Nucleus	phosphatase
0.784	A_68_P25776089	DUSP4	dual specificity phosphatase 4	Nucleus	phosphatase
0.828	A_68_P27386042	DUSP6	dual specificity phosphatase 6	Cytoplasm	phosphatase
0.961	A_68_P32463898	DUSP9	dual specificity phosphatase 9	Nucleus	phosphatase
0.889	A_68_P32463900	DUSP9	dual specificity phosphatase 9	Nucleus	phosphatase
1.172	A_68_P27898427	DVL2 (includes EG:1856)	dishevelled, dsh homolog 2 (Drosophila)	Cytoplasm	other
1.018	A_68_P28739209	DYNC1H1	dynein, cytoplasmic 1, heavy chain 1	Cytoplasm	peptidase
0.827	A_68_P28739138	DYNC1H1	dynein, cytoplasmic 1, heavy chain 1	Cytoplasm	peptidase
0.8	A_68_P28739141	DYNC1H1	dynein, cytoplasmic 1, heavy chain 1	Cytoplasm	peptidase
0.789	A_68_P28739140	DYNC1H1	dynein, cytoplasmic 1, heavy chain 1	Cytoplasm	peptidase
0.781	A_68_P28739142	DYNC1H1	dynein, cytoplasmic 1, heavy chain 1	Cytoplasm	peptidase
1.353	A_68_P26845890	DYNC1LI1	dynein, cytoplasmic 1, light intermediate chain 1	Cytoplasm	other
0.825	A_68_P21764581	DYNLRB1	dynein, light chain, roadblock-type 1	Cytoplasm	other
0.757	A_68_P24597418	DYSF	dysferlin, limb girdle muscular dystrophy 2B (autosomal recessive)	Plasma Membrane	other
1.129	A_68_P29941730	DZIP1	DAZ interacting protein 1	Cytoplasm	other
0.788	A_68_P26765227	DZIP1L	DAZ interacting protein 1-like	Unknown	other
0.829	A_68_P21761225	E2F1	E2F transcription factor 1	Nucleus	transcription regulator
0.783	A_68_P21761233	E2F1	E2F transcription factor 1	Nucleus	transcription regulator
1.024	A_68_P31097442	E4F1	E4F transcription factor 1	Nucleus	transcription regulator
0.93	A_68_P25565211	EBF3	early B-cell factor 3	Nucleus	other
0.921	A_68_P25565213	EBF3	early B-cell factor 3	Nucleus	other
0.785	A_68_P25565212	EBF3	early B-cell factor 3	Nucleus	other
0.92	A_68_P23241429	EBNA1BP2	EBNA1 binding protein 2	Nucleus	other
0.922	A_68_P32242177	EBP	emopamil binding protein (sterol isomerase)	Cytoplasm	enzyme
0.767	A_68_P23342693	ECE1	endothelin converting enzyme 1	Plasma Membrane	peptidase	bexarotene, retinoic acid, 9-cis-retinoic acid
1.572	A_68_P30588540	ECE2	endothelin converting enzyme 2	Plasma Membrane	peptidase
0.893	A_68_P30588539	ECE2	endothelin converting enzyme 2	Plasma Membrane	peptidase
0.757	A_68_P30588542	ECE2	endothelin converting enzyme 2	Plasma Membrane	peptidase
0.863	A_68_P20416025	ECEL1	endothelin converting enzyme-like 1	Plasma Membrane	peptidase
0.804	A_68_P23194807	ECHDC2	enoyl Coenzyme A hydratase domain containing 2	Unknown	other
0.788	A_68_P28832715	EDARADD	EDAR-associated death domain	Cytoplasm	other
0.757	A_68_P28832716	EDARADD	EDAR-associated death domain	Cytoplasm	other
0.909	A_68_P25470628	EEF2K	eukaryotic elongation factor-2 kinase	Cytoplasm	kinase
0.791	A_68_P25589001	EFCAB4A	EF-hand calcium binding domain 4A	Unknown	other
0.865	A_68_P29631112	EFHA1	EF-hand domain family, member A1	Unknown	other
0.915	A_68_P20416763	EFHD1	EF-hand domain family, member D1	Unknown	other
0.827	A_68_P20416762	EFHD1	EF-hand domain family, member D1	Unknown	other	enzastaurin
1.112	A_68_P22318336	EFNA1	ephrin-A1	Plasma Membrane	other
0.938	A_68_P22318527	EFNA3	ephrin-A3	Plasma Membrane	kinase
0.825	A_68_P22318559	EFNA3	ephrin-A3	Plasma Membrane	kinase
1.654	A_68_P32553705	EFNB1	ephrin-B1	Plasma Membrane	other
0.778	A_68_P25637609	EFNB2	ephrin-B2	Plasma Membrane	other
0.817	A_68_P27612238	EGFR	epidermal growth factor receptor (erythroblastic leukemia viral (v-erb-b) oncogene homolog, avian)	Plasma Membrane	kinase
1.021	A_68_P26248663	EGLN1	egl nine homolog 1 (C. elegans)	Cytoplasm	enzyme
0.804	A_68_P28446512	EGLN3	egl nine homolog 3 (C. elegans)	Cytoplasm	enzyme
0.785	A_68_P31615118	EGR1	early growth response 1	Nucleus	transcription regulator
0.831	A_68_P27212436	EGR2	early growth response 2	Nucleus	transcription regulator
0.823	A_68_P31928287	EIF1AD	eukaryotic translation initiation factor 1A domain containing	Unknown	other
1.049	A_68_P31677783	EIF1AY	eukaryotic translation initiation factor 1A, Y-linked	Cytoplasm	translation regulator
1.567	A_68_P24533271	EIF2AK3	eukaryotic translation initiation factor 2-alpha kinase 3	Cytoplasm	kinase
0.88	A_68_P21564010	EIF2AK4	eukaryotic translation initiation factor 2 alpha kinase 4	Unknown	kinase
0.875	A_68_P28602888	EIF2B2	eukaryotic translation initiation factor 2B, subunit 2 beta, 39kDa	Cytoplasm	translation regulator
0.976	A_68_P23576981	EIF2B4	eukaryotic translation initiation factor 2B, subunit 4 delta, 67kDa	Cytoplasm	translation regulator
1.785	A_68_P32537865	EIF2S3	eukaryotic translation initiation factor 2, subunit 3 gamma, 52kDa	Cytoplasm	translation regulator
0.769	A_68_P32227250	EIF3A	eukaryotic translation initiation factor 3, subunit A	Cytoplasm	translation regulator
0.968	A_68_P23297485	EIF3I (includes EG:8668)	eukaryotic translation initiation factor 3, subunit I	Cytoplasm	translation regulator
0.918	A_68_P25024700	EIF3K	eukaryotic translation initiation factor 3, subunit K	Cytoplasm	translation regulator
2.625	A_68_P30364185	EIF3L	eukaryotic translation initiation factor 3, subunit L	Cytoplasm	other
0.794	A_68_P21491973	EIF3M	eukaryotic translation initiation factor 3, subunit M	Unknown	other
1.362	A_68_P30601343	EIF4A2	eukaryotic translation initiation factor 4A, isoform 2	Cytoplasm	translation regulator
0.757	A_68_P22569284	EIF4E	eukaryotic translation initiation factor 4E	Cytoplasm	translation regulator
0.828	A_68_P23343146	EIF4G3	eukaryotic translation initiation factor 4 gamma, 3	Cytoplasm	translation regulator
1.984	A_68_P22128828	ELF2	E74-like factor 2 (ets domain transcription factor)	Nucleus	transcription regulator
0.871	A_68_P22128827	ELF2	E74-like factor 2 (ets domain transcription factor)	Nucleus	transcription regulator
1.461	A_68_P24138250	ELFN1	extracellular leucine-rich repeat and fibronectin type III domain containing 1	Unknown	other
1.453	A_68_P24138253	ELFN1	extracellular leucine-rich repeat and fibronectin type III domain containing 1	Unknown	other
1.189	A_68_P24138260	ELFN1	extracellular leucine-rich repeat and fibronectin type III domain containing 1	Unknown	other
1.145	A_68_P24138252	ELFN1	extracellular leucine-rich repeat and fibronectin type III domain containing 1	Unknown	other
0.786	A_68_P30361554	ELFN2	extracellular leucine-rich repeat and fibronectin type III domain containing 2	Unknown	other
0.976	A_68_P25952524	ELL	elongation factor RNA polymerase II	Nucleus	transcription regulator
1.327	A_68_P29150847	ELL2	elongation factor, RNA polymerase II, 2	Nucleus	transcription regulator
0.857	A_68_P24113082	ELN	elastin	Extracellular Space	other
1.405	A_68_P21797772	EMILIN3	elastin microfibril interfacer 3	Extracellular Space	other
0.747	A_68_P30541579	EMP2	epithelial membrane protein 2	Plasma Membrane	other
1.015	A_68_P32219507	EMX2	empty spiracles homeobox 2	Nucleus	transcription regulator
1.126	A_68_P29737948	ENOX1	ecto-NOX disulfide-thiol exchanger 1	Unknown	other
1.272	A_68_P31193018	ENPP4	ectonucleotide pyrophosphatase/phosphodiesterase 4 (putative function)	Unknown	enzyme
0.877	A_68_P21071855	ENTPD2	ectonucleoside triphosphate diphosphohydrolase 2	Cytoplasm	enzyme
0.964	A_68_P21740707	ENTPD6	ectonucleoside triphosphate diphosphohydrolase 6 (putative function)	Cytoplasm	enzyme
0.871	A_68_P21740704	ENTPD6	ectonucleoside triphosphate diphosphohydrolase 6 (putative function)	Cytoplasm	enzyme
0.932	A_68_P32128056	ENTPD7	ectonucleoside triphosphate diphosphohydrolase 7	Cytoplasm	enzyme
0.992	A_68_P26866541	EOMES	eomesodermin homolog (Xenopus laevis)	Nucleus	transcription regulator
0.934	A_68_P31609279	EPB41L4A	erythrocyte membrane protein band 4.1 like 4A	Unknown	other
0.751	A_68_P20558187	EPB41L5	erythrocyte membrane protein band 4.1 like 5	Unknown	other
1.098	A_68_P31473763	EPC1	enhancer of polycomb homolog 1 (Drosophila)	Nucleus	transcription regulator
0.881	A_68_P23363148	EPHA2	EPH receptor A2	Plasma Membrane	kinase
1.064	A_68_P30817227	EPHA3	EPH receptor A3	Plasma Membrane	kinase
1.158	A_68_P22803190	EPHA7	EPH receptor A7	Plasma Membrane	kinase
0.939	A_68_P29287621	ERBB2IP (includes EG:55914)	erbb2 interacting protein	Extracellular Space	cytokine
0.871	A_68_P24992782	ERCC1	excision repair cross-complementing rodent repair deficiency, complementation group 1 (includes overlapping antisense sequence)	Nucleus	enzyme
1.266	A_68_P31601947	ERCC3	excision repair cross-complementing rodent repair deficiency, complementation group 3 (xeroderma pigmentosum group B complementing)	Nucleus	enzyme
0.768	A_68_P29518105	ERCC6	excision repair cross-complementing rodent repair deficiency, complementation group 6	Nucleus	transcription regulator
0.914	A_68_P32567495	ERCC6L	excision repair cross-complementing rodent repair deficiency, complementation group 6-like	Nucleus	other
0.869	A_68_P24938724	ERGIC2	ERGIC and golgi 2	Unknown	other
1.5	A_68_P21768924	ERGIC3	ERGIC and golgi 3	Unknown	other
0.847	A_68_P22899537	ERP44	endoplasmic reticulum protein 44	Cytoplasm	enzyme
1.292	A_68_P29675801	ESCO2	establishment of cohesion 1 homolog 2 (S. cerevisiae)	Nucleus	other
1.189	A_68_P29675802	ESCO2	establishment of cohesion 1 homolog 2 (S. cerevisiae)	Nucleus	other
0.859	A_68_P29723693	ESD	esterase D/formylglutathione hydrolase	Cytoplasm	enzyme
0.749	A_68_P23416680	ESPN	espin	Cytoplasm	other
0.789	A_68_P22729554	ESRP1	epithelial splicing regulatory protein 1	Unknown	other
0.801	A_68_P31615546	ETF1	eukaryotic translation termination factor 1	Cytoplasm	translation regulator
0.894	A_68_P22264731	ETFDH	electron-transferring-flavoprotein dehydrogenase	Cytoplasm	enzyme
0.841	A_68_P25005777	ETHE1	ethylmalonic encephalopathy 1	Cytoplasm	other
0.821	A_68_P25005775	ETHE1	ethylmalonic encephalopathy 1	Cytoplasm	other
0.795	A_68_P28158192	EVPL	envoplakin	Plasma Membrane	other
0.781	A_68_P28158151	EVPL	envoplakin	Plasma Membrane	other
0.759	A_68_P28158150	EVPL	envoplakin	Plasma Membrane	other
0.952	A_68_P24449856	EVX1	even-skipped homeobox 1	Nucleus	transcription regulator
0.769	A_68_P21338561	EVX2	even-skipped homeobox 2	Nucleus	transcription regulator
1.454	A_68_P26248325	EXOC8	exocyst complex component 8	Plasma Membrane	other
1.01	A_68_P26248326	EXOC8	exocyst complex component 8	Plasma Membrane	other
0.758	A_68_P26248323	EXOC8	exocyst complex component 8	Plasma Membrane	other
0.947	A_68_P23395154	EXOSC10	exosome component 10	Nucleus	kinase
0.775	A_68_P26166325	EXOSC6	exosome component 6	Nucleus	other	dextromethorphan/guaifenesin, morphine/dextromethorphan, neramexane, bicifadine, delucemine, CR 2249, besonprodil, UK-240455, ketamine, felbamate, memantine, orphenadrine, cycloserine, N-(2-indanyl)glycinamide, dextromethorphan, brompheniramine/dextromethorphan/pseudoephedrine, chlorpheniramine/dextromethorphan/phenylephrine, carbinoxamine/dextromethorphan/pseudoephedrine, dextromethorphan/promet…
0.856	A_68_P22149451	EXOSC8	exosome component 8	Nucleus	enzyme
1.112	A_68_P25289620	FAH	fumarylacetoacetate hydrolase (fumarylacetoacetase)	Cytoplasm	enzyme
0.771	A_68_P28159311	FAM100B	family with sequence similarity 100, member B	Unknown	other
1.114	A_68_P25273839	FAM103A1	family with sequence similarity 103, member A1	Unknown	other
1.024	A_68_P25273838	FAM103A1	family with sequence similarity 103, member A1	Unknown	other
0.747	A_68_P25286993	FAM108C1	family with sequence similarity 108, member C1	Unknown	enzyme
1.009	A_68_P28329064	FAM110C	family with sequence similarity 110, member C	Unknown	other
0.931	A_68_P26421597	FAM118B	family with sequence similarity 118, member B	Unknown	other
1.008	A_68_P32745113	FAM120C	family with sequence similarity 120C	Unknown	other
0.884	A_68_P29644186	FAM123A	family with sequence similarity 123A	Unknown	other
0.791	A_68_P30567336	FAM128B	family with sequence similarity 128, member B	Unknown	other
1.038	A_68_P30083647	FAM134B	family with sequence similarity 134, member B	Unknown	other
1.009	A_68_P25392117	FAM160A2	family with sequence similarity 160, member A2	Unknown	other
0.857	A_68_P20741943	FAM163A	family with sequence similarity 163, member A	Unknown	other
1.174	A_68_P23278480	FAM176B	family with sequence similarity 176, member B	Unknown	other
0.86	A_68_P21010976	FAM188A	family with sequence similarity 188, member A	Unknown	other
0.91	A_68_P27856227	FAM18B	family with sequence similarity 18, member B	Unknown	other
0.81	A_68_P30414445	FAM19A5	family with sequence similarity 19 (chemokine (C-C motif)-like), member A5	Extracellular Space	other
0.815	A_68_P28120310	FAM20A	family with sequence similarity 20, member A	Extracellular Space	other
1.298	A_68_P24290977	FAM3C	family with sequence similarity 3, member C	Extracellular Space	cytokine
0.979	A_68_P32227328	FAM45A	family with sequence similarity 45, member A	Unknown	other
1.037	A_68_P23590171	FAM53A	family with sequence similarity 53, member A	Unknown	other
0.919	A_68_P26986427	FAM54A	family with sequence similarity 54, member A	Unknown	other
0.924	A_68_P22343253	FAM63A	family with sequence similarity 63, member A	Unknown	other
1.133	A_68_P20616254	FAM72A	family with sequence similarity 72, member A	Unknown	other
0.761	A_68_P20802627	FAM78B	family with sequence similarity 78, member B	Unknown	other
0.837	A_68_P30345426	FAM83H	family with sequence similarity 83, member H	Unknown	other
0.792	A_68_P30345430	FAM83H	family with sequence similarity 83, member H	Unknown	other
0.782	A_68_P30345433	FAM83H	family with sequence similarity 83, member H	Unknown	other
0.931	A_68_P31357838	FAM98A	family with sequence similarity 98, member A	Unknown	other
0.883	A_68_P21556815	FAM98B	family with sequence similarity 98, member B	Unknown	other
0.746	A_68_P25260795	FANCI	Fanconi anemia, complementation group I	Unknown	other
0.755	A_68_P20456054	FARP2	FERM, RhoGEF and pleckstrin domain protein 2	Cytoplasm	other
0.846	A_68_P28947126	FARS2	phenylalanyl-tRNA synthetase 2, mitochondrial	Cytoplasm	enzyme
0.797	A_68_P28947128	FARS2	phenylalanyl-tRNA synthetase 2, mitochondrial	Cytoplasm	enzyme
1.014	A_68_P32846300	FARSB	phenylalanyl-tRNA synthetase, beta subunit	Cytoplasm	enzyme
0.863	A_68_P25828113	FAT1	FAT tumor suppressor homolog 1 (Drosophila)	Plasma Membrane	other
1.793	A_68_P22071611	FAT4	FAT tumor suppressor homolog 4 (Drosophila)	Unknown	other
1.723	A_68_P22071610	FAT4	FAT tumor suppressor homolog 4 (Drosophila)	Unknown	other
1.649	A_68_P22071609	FAT4	FAT tumor suppressor homolog 4 (Drosophila)	Unknown	other
1.173	A_68_P22071608	FAT4	FAT tumor suppressor homolog 4 (Drosophila)	Unknown	other
0.876	A_68_P22071612	FAT4	FAT tumor suppressor homolog 4 (Drosophila)	Unknown	other
0.753	A_68_P21621793	FBLN7	fibulin 7	Extracellular Space	other	EP 1572
0.746	A_68_P31741004	FBN2 (includes EG:2201)	fibrillin 2	Extracellular Space	other
0.973	A_68_P23979392	FBRSL1	fibrosin-like 1	Unknown	other
0.96	A_68_P23979396	FBRSL1	fibrosin-like 1	Unknown	other
0.913	A_68_P24793349	FBXL14	F-box and leucine-rich repeat protein 14	Unknown	other
0.767	A_68_P24793350	FBXL14	F-box and leucine-rich repeat protein 14	Unknown	other
0.807	A_68_P28054685	FBXL20	F-box and leucine-rich repeat protein 20	Cytoplasm	enzyme
2.451	A_68_P30348997	FBXL6	F-box and leucine-rich repeat protein 6	Unknown	enzyme
0.753	A_68_P30348996	FBXL6	F-box and leucine-rich repeat protein 6	Unknown	enzyme
1.479	A_68_P25023290	FBXO17	F-box protein 17	Unknown	other
1.174	A_68_P30246700	FBXO32	F-box protein 32	Cytoplasm	enzyme
0.989	A_68_P26658153	FBXO9	F-box protein 9	Cytoplasm	enzyme
0.762	A_68_P26658154	FBXO9	F-box protein 9	Cytoplasm	enzyme
0.795	A_68_P27690051	FBXW11	F-box and WD repeat domain containing 11	Cytoplasm	enzyme
0.788	A_68_P27690046	FBXW11	F-box and WD repeat domain containing 11	Cytoplasm	enzyme
0.981	A_68_P32920571	FBXW17	F-box and WD-40 domain protein 17	Unknown	other
0.755	A_68_P26023483	FBXW9	F-box and WD repeat domain containing 9	Unknown	other
1.866	A_68_P22348577	FCGR1A	Fc fragment of IgG, high affinity Ia, receptor (CD64)	Plasma Membrane	transmembrane receptor
1.539	A_68_P22348576	FCGR1A	Fc fragment of IgG, high affinity Ia, receptor (CD64)	Plasma Membrane	transmembrane receptor
1.049	A_68_P22348573	FCGR1A	Fc fragment of IgG, high affinity Ia, receptor (CD64)	Plasma Membrane	transmembrane receptor
0.751	A_68_P22348575	FCGR1A	Fc fragment of IgG, high affinity Ia, receptor (CD64)	Plasma Membrane	transmembrane receptor
0.766	A_68_P31948996	FEN1	flap structure-specific endonuclease 1	Nucleus	enzyme
1.037	A_68_P29571205	FERMT2	fermitin family homolog 2 (Drosophila)	Cytoplasm	other
0.8	A_68_P29410670	FEZF2	FEZ family zinc finger 2	Unknown	other
1.002	A_68_P27357057	FGD6	FYVE, RhoGEF and PH domain containing 6	Cytoplasm	other
1.936	A_68_P25609922	FGF19 (includes EG:9965)	fibroblast growth factor 19	Extracellular Space	growth factor
0.799	A_68_P25609918	FGF19 (includes EG:9965)	fibroblast growth factor 19	Extracellular Space	growth factor
0.769	A_68_P25609690	FGF4	fibroblast growth factor 4	Extracellular Space	growth factor
1.551	A_68_P25520721	FGFR2	fibroblast growth factor receptor 2	Plasma Membrane	kinase
1.057	A_68_P23590790	FGFR3	fibroblast growth factor receptor 3	Plasma Membrane	kinase	PD-0332991, flavopiridol
1.037	A_68_P23590789	FGFR3	fibroblast growth factor receptor 3	Plasma Membrane	kinase
0.878	A_68_P23590795	FGFR3	fibroblast growth factor receptor 3	Plasma Membrane	kinase
0.922	A_68_P22291213	FHDC1	FH2 domain containing 1	Unknown	other
1.022	A_68_P26133210	FHOD1	formin homology 2 domain containing 1	Nucleus	other
1.099	A_68_P24607726	FIGLA	folliculogenesis specific basic helix-loop-helix	Nucleus	other
0.896	A_68_P24607725	FIGLA	folliculogenesis specific basic helix-loop-helix	Nucleus	other
0.782	A_68_P24607724	FIGLA	folliculogenesis specific basic helix-loop-helix	Nucleus	other
0.853	A_68_P27592858	FIGNL1	fidgetin-like 1	Unknown	enzyme
1.285	A_68_P21812640	FITM2	fat storage-inducing transmembrane protein 2	Unknown	other
1.01	A_68_P21812641	FITM2	fat storage-inducing transmembrane protein 2	Unknown	other
0.765	A_68_P24839012	FKBP4	FK506 binding protein 4, 59kDa	Nucleus	enzyme
0.81	A_68_P26170967	FLJ22167	hypothetical protein FLJ22167	Unknown	other	fasoracetam
0.912	A_68_P28178209	FLJ35220	hypothetical protein FLJ35220	Unknown	other
0.819	A_68_P28178207	FLJ35220	hypothetical protein FLJ35220	Unknown	other
0.837	A_68_P30333005	FLJ43860	FLJ43860 protein	Unknown	other
0.908	A_68_P29386052	FLNB	filamin B, beta	Cytoplasm	other
1.23	A_68_P24326455	FLNC	filamin C, gamma	Cytoplasm	other
1.04	A_68_P24326457	FLNC	filamin C, gamma	Cytoplasm	other
1.147	A_68_P20842590	FMN2	formin 2	Unknown	other
0.758	A_68_P28083893	FMNL1	formin-like 1	Cytoplasm	other
0.957	A_68_P28604319	FOS	FBJ murine osteosarcoma viral oncogene homolog	Nucleus	transcription regulator	PD-0332991, flavopiridol
2.239	A_68_P24992605	FOSB	FBJ murine osteosarcoma viral oncogene homolog B	Nucleus	transcription regulator
0.889	A_68_P31928720	FOSL1	FOS-like antigen 1	Nucleus	transcription regulator
0.841	A_68_P31928718	FOSL1	FOS-like antigen 1	Nucleus	transcription regulator
0.82	A_68_P28463162	FOXA1	forkhead box A1	Nucleus	transcription regulator
0.768	A_68_P26612681	FOXB1	forkhead box B1	Nucleus	transcription regulator
0.843	A_68_P26224612	FOXC2	forkhead box C2 (MFH-1, mesenchyme forkhead 1)	Nucleus	transcription regulator
0.828	A_68_P26224615	FOXC2	forkhead box C2 (MFH-1, mesenchyme forkhead 1)	Nucleus	transcription regulator
0.926	A_68_P23222252	FOXD2	forkhead box D2	Nucleus	transcription regulator
0.811	A_68_P23145500	FOXD3	forkhead box D3	Nucleus	transcription regulator
1.024	A_68_P32026433	FOXD4L1	forkhead box D4-like 1	Nucleus	transcription regulator
1.319	A_68_P23222365	FOXE3	forkhead box E3	Nucleus	transcription regulator
1.447	A_68_P26224326	FOXF1	forkhead box F1	Nucleus	transcription regulator
1.063	A_68_P26224327	FOXF1	forkhead box F1	Nucleus	transcription regulator
0.806	A_68_P26761420	FOXL2	forkhead box L2	Nucleus	transcription regulator
1.695	A_68_P32563076	FOXO4	forkhead box O4	Nucleus	transcription regulator
1.22	A_68_P32563079	FOXO4	forkhead box O4	Nucleus	transcription regulator
1.123	A_68_P32563078	FOXO4	forkhead box O4	Nucleus	transcription regulator
0.75	A_68_P23250463	FOXO6	forkhead box O6	Nucleus	other
0.907	A_68_P21751993	FOXS1	forkhead box S1	Nucleus	transcription regulator	pagoclone, alphadolone, SEP 174559, sevoflurane, isoflurane, gaboxadol, isoniazid, felbamate, etomidate, muscimol, halothane, fluoxetine/olanzapine, eszopiclone, temazepam, zolpidem, lorazepam, olanzapine, clonazepam, zaleplon, secobarbital, phenobarbital, pentobarbital, D 23129, desflurane, methoxyflurane, enflurane, pregnenolone
0.864	A_68_P21751992	FOXS1	forkhead box S1	Nucleus	transcription regulator
1.099	A_68_P32117496	FRAT2	frequently rearranged in advanced T-cell lymphomas 2	Cytoplasm	other
1.117	A_68_P22143238	FREM2	FRAS1 related extracellular matrix protein 2	Unknown	other
0.893	A_68_P22143240	FREM2	FRAS1 related extracellular matrix protein 2	Unknown	other
0.931	A_68_P23018910	FRMD3	FERM domain containing 3	Unknown	other
0.898	A_68_P23018909	FRMD3	FERM domain containing 3	Unknown	other
0.784	A_68_P31931397	FRMD8	FERM domain containing 8	Unknown	other
0.751	A_68_P21374847	FRZB	frizzled-related protein	Extracellular Space	other
0.847	A_68_P26058235	FTO	fat mass and obesity associated	Nucleus	other
0.837	A_68_P22649281	FUBP1	far upstream element (FUSE) binding protein 1	Nucleus	transcription regulator
0.875	A_68_P29448407	FUT11	fucosyltransferase 11 (alpha (1,3) fucosyltransferase)	Extracellular Space	enzyme
0.791	A_68_P26319136	FUT4	fucosyltransferase 4 (alpha (1,3) fucosyltransferase, myeloid-specific)	Cytoplasm	enzyme
0.782	A_68_P24084079	FZD10	frizzled homolog 10 (Drosophila)	Plasma Membrane	G-protein coupled receptor
0.778	A_68_P24084076	FZD10	frizzled homolog 10 (Drosophila)	Plasma Membrane	G-protein coupled receptor
0.918	A_68_P28080435	FZD2	frizzled homolog 2 (Drosophila)	Plasma Membrane	G-protein coupled receptor
0.966	A_68_P20294248	FZD5	frizzled homolog 5 (Drosophila)	Plasma Membrane	G-protein coupled receptor
0.825	A_68_P20264199	FZD7	frizzled homolog 7 (Drosophila)	Plasma Membrane	G-protein coupled receptor
0.845	A_68_P27815757	G3BP1	GTPase activating protein (SH3 domain) binding protein 1	Nucleus	enzyme
0.887	A_68_P28176852	GAA	glucosidase, alpha; acid	Cytoplasm	enzyme	flavopiridol
0.871	A_68_P27898356	GABARAP	GABA(A) receptor-associated protein	Cytoplasm	transporter
0.808	A_68_P24844081	GABARAPL1	GABA(A) receptor-associated protein like 1	Cytoplasm	other
1.351	A_68_P22892079	GABBR2	gamma-aminobutyric acid (GABA) B receptor, 2	Plasma Membrane	G-protein coupled receptor
0.962	A_68_P22342880	GABPB2	GA binding protein transcription factor, beta subunit 2	Nucleus	transcription regulator
1.066	A_68_P32457441	GABRE	gamma-aminobutyric acid (GABA) A receptor, epsilon	Plasma Membrane	ion channel
1.615	A_68_P25150562	GABRG3	gamma-aminobutyric acid (GABA) A receptor, gamma 3	Plasma Membrane	ion channel
0.797	A_68_P21059051	GAD2	glutamate decarboxylase 2 (pancreatic islets and brain, 65kDa)	Cytoplasm	enzyme
1.869	A_68_P29034753	GADD45G	growth arrest and DNA-damage-inducible, gamma	Nucleus	other
1.193	A_68_P29034752	GADD45G	growth arrest and DNA-damage-inducible, gamma	Nucleus	other
1.912	A_68_P26022163	GADD45GIP1	growth arrest and DNA-damage-inducible, gamma interacting protein 1	Nucleus	other
1.27	A_68_P26022164	GADD45GIP1	growth arrest and DNA-damage-inducible, gamma interacting protein 1	Nucleus	other
0.812	A_68_P23331444	GALE	UDP-galactose-4-epimerase	Cytoplasm	enzyme
0.759	A_68_P23331445	GALE	UDP-galactose-4-epimerase	Cytoplasm	enzyme
1.619	A_68_P31876064	GALR1	galanin receptor 1	Plasma Membrane	G-protein coupled receptor
1.4	A_68_P31876066	GALR1	galanin receptor 1	Plasma Membrane	G-protein coupled receptor
1.084	A_68_P31876067	GALR1	galanin receptor 1	Plasma Membrane	G-protein coupled receptor
1.079	A_68_P31876071	GALR1	galanin receptor 1	Plasma Membrane	G-protein coupled receptor
0.861	A_68_P31876072	GALR1	galanin receptor 1	Plasma Membrane	G-protein coupled receptor	interferon alfacon-1, PEG-interferon alfa-2a, IFNB1, IFNA2, interferon alfa-2a/ribavirin, pegintron, interferon beta-1b
1.088	A_68_P28158449	GALR2	galanin receptor 2	Plasma Membrane	G-protein coupled receptor	nesiritide
1.007	A_68_P28158448	GALR2	galanin receptor 2	Plasma Membrane	G-protein coupled receptor
0.935	A_68_P28158445	GALR2	galanin receptor 2	Plasma Membrane	G-protein coupled receptor
1.805	A_68_P24819099	GAPDH (includes EG:14433)	glyceraldehyde-3-phosphate dehydrogenase	Plasma Membrane	enzyme
1.207	A_68_P27921005	GARNL4	GTPase activating Rap/RanGAP domain-like 4	Unknown	other
0.761	A_68_P27921010	GARNL4	GTPase activating Rap/RanGAP domain-like 4	Unknown	other
1.305	A_68_P24466824	GARS	glycyl-tRNA synthetase	Cytoplasm	enzyme
1.055	A_68_P27561176	GAS2L1	growth arrest-specific 2 like 1	Cytoplasm	other
1.075	A_68_P25668722	GAS6	growth arrest-specific 6	Extracellular Space	growth factor
0.93	A_68_P25668719	GAS6	growth arrest-specific 6	Extracellular Space	growth factor
1.019	A_68_P24620311	GATA2	GATA binding protein 2	Nucleus	transcription regulator
1.708	A_68_P29660138	GATA4	GATA binding protein 4	Nucleus	transcription regulator
1.506	A_68_P30849202	GBE1	glucan (1,4-alpha-), branching enzyme 1	Cytoplasm	enzyme
0.824	A_68_P20432991	GBX2	gastrulation brain homeobox 2	Nucleus	transcription regulator
0.999	A_68_P30363920	GCAT	glycine C-acetyltransferase (2-amino-3-ketobutyrate coenzyme A ligase)	Cytoplasm	enzyme
1.002	A_68_P27565568	GCK	glucokinase (hexokinase 4)	Cytoplasm	kinase
0.751	A_68_P21812433	GDAP1L1	ganglioside-induced differentiation-associated protein 1-like 1	Unknown	other
0.764	A_68_P21768522	GDF5	growth differentiation factor 5	Extracellular Space	growth factor
0.939	A_68_P28221291	GDF7	growth differentiation factor 7	Extracellular Space	growth factor
0.985	A_68_P23968442	GFI1	growth factor independent 1 transcription repressor	Nucleus	transcription regulator
0.891	A_68_P23968443	GFI1	growth factor independent 1 transcription repressor	Nucleus	transcription regulator	bexarotene, retinoic acid, 9-cis-retinoic acid
1.505	A_68_P28989502	GFOD1	glucose-fructose oxidoreductase domain containing 1	Unknown	enzyme
1.342	A_68_P28989503	GFOD1	glucose-fructose oxidoreductase domain containing 1	Unknown	enzyme
1.072	A_68_P27784885	GFPT2	glutamine-fructose-6-phosphate transaminase 2	Unknown	enzyme
0.787	A_68_P21632909	GFRA4	GDNF family receptor alpha 4	Plasma Membrane	transmembrane receptor
1.879	A_68_P24466586	GGCT	gamma-glutamyl cyclotransferase	Unknown	other
0.956	A_68_P24466589	GGCT	gamma-glutamyl cyclotransferase	Unknown	other
0.837	A_68_P24466590	GGCT	gamma-glutamyl cyclotransferase	Unknown	other
0.801	A_68_P24466591	GGCT	gamma-glutamyl cyclotransferase	Unknown	other
0.785	A_68_P29543499	GHITM	growth hormone inducible transmembrane protein	Cytoplasm	other
1.169	A_68_P22010766	GHSR	growth hormone secretagogue receptor	Plasma Membrane	G-protein coupled receptor
1.088	A_68_P22010771	GHSR	growth hormone secretagogue receptor	Plasma Membrane	G-protein coupled receptor
1.333	A_68_P20472806	GIN1	gypsy retrotransposon integrase 1	Unknown	other
1.273	A_68_P20472805	GIN1	gypsy retrotransposon integrase 1	Unknown	other
0.758	A_68_P25715599	GINS4	GINS complex subunit 4 (Sld5 homolog)	Unknown	other
0.749	A_68_P26015824	GIPC1	GIPC PDZ domain containing family, member 1	Cytoplasm	other
1.036	A_68_P27288986	GIPC3	GIPC PDZ domain containing family, member 3	Unknown	other
1.535	A_68_P23284715	GJB3	gap junction protein, beta 3, 31kDa	Plasma Membrane	transporter
0.81	A_68_P23284714	GJB3	gap junction protein, beta 3, 31kDa	Plasma Membrane	transporter
0.793	A_68_P26745535	GK5	glycerol kinase 5 (putative)	Unknown	other
1.591	A_68_P30510931	GLIS2	GLIS family zinc finger 2	Nucleus	transcription regulator
0.854	A_68_P30510887	GLIS2	GLIS family zinc finger 2	Nucleus	transcription regulator
1.262	A_68_P32048651	GLIS3	GLIS family zinc finger 3	Nucleus	transcription regulator
0.78	A_68_P28707019	GLRX5	glutaredoxin 5	Cytoplasm	other
0.755	A_68_P20720546	GLT25D2	glycosyltransferase 25 domain containing 2	Unknown	other
1.284	A_68_P29509084	GLT8D1	glycosyltransferase 8 domain containing 1	Unknown	enzyme
1.544	A_68_P27901134	GLTPD2	glycolipid transfer protein domain containing 2	Unknown	other
0.835	A_68_P30513463	GLYR1	glyoxylate reductase 1 homolog (Arabidopsis)	Unknown	other
1.399	A_68_P23388508	GM13152	predicted gene 13152	Unknown	other
0.748	A_68_P28744401	GM266	predicted gene 266	Unknown	other
0.974	A_68_P28461536	GM5081	predicted gene 5081	Unknown	other
1.427	A_68_P30080951	GM5468	predicted gene 5468	Unknown	other
1.531	A_68_P29338087	GM6320	predicted gene 6320	Unknown	other
1.425	A_68_P29338088	GM6320	predicted gene 6320	Unknown	other
0.983	A_68_P21073110	GM996	predicted gene 996	Unknown	other
1.104	A_68_P24611764	GMCL1	germ cell-less homolog 1 (Drosophila)	Nucleus	other
1.503	A_68_P29002208	GMPR	guanosine monophosphate reductase	Cytoplasm	enzyme
0.973	A_68_P29002207	GMPR	guanosine monophosphate reductase	Cytoplasm	enzyme
0.869	A_68_P27290145	GNA15	guanine nucleotide binding protein (G protein), alpha 15 (Gq class)	Plasma Membrane	enzyme
1.471	A_68_P31790105	GNAL	guanine nucleotide binding protein (G protein), alpha activating activity polypeptide, olfactory type	Cytoplasm	enzyme
1.388	A_68_P31790104	GNAL	guanine nucleotide binding protein (G protein), alpha activating activity polypeptide, olfactory type	Cytoplasm	enzyme
0.955	A_68_P31790109	GNAL	guanine nucleotide binding protein (G protein), alpha activating activity polypeptide, olfactory type	Cytoplasm	enzyme
0.902	A_68_P31790108	GNAL	guanine nucleotide binding protein (G protein), alpha activating activity polypeptide, olfactory type	Cytoplasm	enzyme
0.872	A_68_P31790110	GNAL	guanine nucleotide binding protein (G protein), alpha activating activity polypeptide, olfactory type	Cytoplasm	enzyme
1.512	A_68_P21874491	GNAS	GNAS complex locus	Plasma Membrane	enzyme
0.857	A_68_P21874404	GNAS	GNAS complex locus	Plasma Membrane	enzyme
0.836	A_68_P21874492	GNAS	GNAS complex locus	Plasma Membrane	enzyme
0.866	A_68_P30580081	GNB1L	guanine nucleotide binding protein (G protein), beta polypeptide 1-like	Unknown	other
0.769	A_68_P24518620	GNG12	guanine nucleotide binding protein (G protein), gamma 12	Plasma Membrane	enzyme
1.678	A_68_P28835607	GNG4	guanine nucleotide binding protein (G protein), gamma 4	Plasma Membrane	enzyme
0.845	A_68_P22614975	GNG5	guanine nucleotide binding protein (G protein), gamma 5	Plasma Membrane	enzyme
1.074	A_68_P31162031	GNL1	guanine nucleotide binding protein-like 1	Unknown	other
0.903	A_68_P27325080	GNPTAB	N-acetylglucosamine-1-phosphate transferase, alpha and beta subunits	Unknown	enzyme
0.781	A_68_P27503067	GNS	glucosamine (N-acetyl)-6-sulfatase	Cytoplasm	enzyme
0.838	A_68_P21114434	GOLGA2	golgi autoantigen, golgin subfamily a, 2	Cytoplasm	other
0.813	A_68_P30020999	GOLPH3	golgi phosphoprotein 3 (coat-protein)	Cytoplasm	other
1.386	A_68_P28086530	GOSR2	golgi SNAP receptor complex member 2	Cytoplasm	transporter
0.853	A_68_P25737189	GOT1L1	glutamic-oxaloacetic transaminase 1-like 1	Unknown	other
1.219	A_68_P30347599	GPAA1	glycosylphosphatidylinositol anchor attachment protein 1 homolog (yeast)	Cytoplasm	enzyme
0.902	A_68_P32191980	GPAM	glycerol-3-phosphate acyltransferase, mitochondrial	Cytoplasm	enzyme
0.78	A_68_P28530002	GPR135	G protein-coupled receptor 135	Plasma Membrane	G-protein coupled receptor
1.184	A_68_P28833521	GPR137B	G protein-coupled receptor 137B	Plasma Membrane	other	articaine/epinephrine, bupivacaine/epinephrine, carteolol, dipivefrin, meluadrine, epinephrine/prilocaine, epinephrine/lidocaine, KUR 1246, KUL 7211, arformoterol, PYM-50018, budesonide/formoterol, nebivolol, fluticasone/salmeterol, ipratropium/albuterol, carvedilol, ephedrine, guanethidine, levalbuterol, propranolol, pindolol, esmolol, metoprolol, salmeterol, dorzolamide/timolol, fluoxetine/olan…
0.936	A_68_P25531565	GPR26	G protein-coupled receptor 26	Plasma Membrane	G-protein coupled receptor
1.179	A_68_P32454732	GPR50	G protein-coupled receptor 50	Plasma Membrane	G-protein coupled receptor
1.518	A_68_P27087294	GPR6	G protein-coupled receptor 6	Plasma Membrane	G-protein coupled receptor
0.887	A_68_P27087292	GPR6	G protein-coupled receptor 6	Plasma Membrane	G-protein coupled receptor
0.768	A_68_P32779375	GPR64	G protein-coupled receptor 64	Plasma Membrane	G-protein coupled receptor
1.701	A_68_P28150127	GPRC5C	G protein-coupled receptor, family C, group 5, member C	Plasma Membrane	G-protein coupled receptor
0.953	A_68_P28150135	GPRC5C	G protein-coupled receptor, family C, group 5, member C	Plasma Membrane	G-protein coupled receptor
0.778	A_68_P28186732	GPS1 (includes EG:209318)	G protein pathway suppressor 1	Cytoplasm	other
1.154	A_68_P21536553	GREM1	gremlin 1, cysteine knot superfamily, homolog (Xenopus laevis)	Extracellular Space	other
0.978	A_68_P21536545	GREM1	gremlin 1, cysteine knot superfamily, homolog (Xenopus laevis)	Extracellular Space	other
1.014	A_68_P30142981	GRHL2	grainyhead-like 2 (Drosophila)	Nucleus	transcription regulator
0.921	A_68_P24501234	GRID2	glutamate receptor, ionotropic, delta 2	Plasma Membrane	ion channel
0.998	A_68_P24156215	GRID2IP	glutamate receptor, ionotropic, delta 2 (Grid2) interacting protein	Cytoplasm	other
0.877	A_68_P24156216	GRID2IP	glutamate receptor, ionotropic, delta 2 (Grid2) interacting protein	Cytoplasm	other
0.761	A_68_P30944968	GRIK1	glutamate receptor, ionotropic, kainate 1	Plasma Membrane	ion channel
1.394	A_68_P23274595	GRIK3	glutamate receptor, ionotropic, kainate 3	Plasma Membrane	ion channel
0.814	A_68_P25007842	GRIK5	glutamate receptor, ionotropic, kainate 5	Plasma Membrane	ion channel
1.106	A_68_P30540367	GRIN2A	glutamate receptor, ionotropic, N-methyl D-aspartate 2A	Plasma Membrane	ion channel
0.887	A_68_P30540352	GRIN2A	glutamate receptor, ionotropic, N-methyl D-aspartate 2A	Plasma Membrane	ion channel
0.779	A_68_P30540351	GRIN2A	glutamate receptor, ionotropic, N-methyl D-aspartate 2A	Plasma Membrane	ion channel
0.841	A_68_P30347071	GRINA	glutamate receptor, ionotropic, N-methyl D-aspartate-associated protein 1 (glutamate binding)	Unknown	ion channel	finasteride, dutasteride
1.097	A_68_P23595700	GRK4	G protein-coupled receptor kinase 4	Plasma Membrane	kinase
0.94	A_68_P23595699	GRK4	G protein-coupled receptor kinase 4	Plasma Membrane	kinase
1.075	A_68_P31116774	GRM4	glutamate receptor, metabotropic 4	Plasma Membrane	G-protein coupled receptor
0.899	A_68_P31116773	GRM4	glutamate receptor, metabotropic 4	Plasma Membrane	G-protein coupled receptor
0.896	A_68_P31116853	GRM4	glutamate receptor, metabotropic 4	Plasma Membrane	G-protein coupled receptor
0.904	A_68_P24318697	GRM8	glutamate receptor, metabotropic 8	Plasma Membrane	G-protein coupled receptor
1.938	A_68_P23321823	GRRP1	glycine/arginine rich protein 1	Unknown	other
1.572	A_68_P23321826	GRRP1	glycine/arginine rich protein 1	Unknown	other
1.245	A_68_P23873443	GRSF1	G-rich RNA sequence binding factor 1	Cytoplasm	other
1.135	A_68_P30684007	GSK3B	glycogen synthase kinase 3 beta	Nucleus	kinase
0.799	A_68_P30684006	GSK3B	glycogen synthase kinase 3 beta	Nucleus	kinase
1.023	A_68_P32152321	GSTO1	glutathione S-transferase omega 1	Cytoplasm	enzyme
0.825	A_68_P24172318	GSX1	GS homeobox 1	Nucleus	transcription regulator
1.327	A_68_P22592459	GTF2B	general transcription factor IIB	Nucleus	transcription regulator
1.173	A_68_P30681058	GTF2E1	general transcription factor IIE, polypeptide 1, alpha 56kDa	Nucleus	transcription regulator
0.835	A_68_P30681057	GTF2E1	general transcription factor IIE, polypeptide 1, alpha 56kDa	Nucleus	transcription regulator
1.167	A_68_P25770377	GTF2E2	general transcription factor IIE, polypeptide 2, beta 34kDa	Nucleus	transcription regulator
0.987	A_68_P25496224	GTF3C1	general transcription factor IIIC, polypeptide 1, alpha 220kDa	Nucleus	transcription regulator
0.848	A_68_P30367931	GTPBP1	GTP binding protein 1	Cytoplasm	enzyme
1.048	A_68_P25957092	GTPBP3	GTP binding protein 3 (mitochondrial)	Cytoplasm	enzyme
0.981	A_68_P28813939	GTPBP4	GTP binding protein 4	Nucleus	enzyme
0.891	A_68_P21901246	GTPBP5	GTP binding protein 5 (putative)	Unknown	other
0.826	A_68_P30403419	GTSE1	G-2 and S-phase expressed 1	Cytoplasm	other
0.833	A_68_P27835396	GUK1	guanylate kinase 1	Cytoplasm	kinase
0.795	A_68_P25093128	GYS1	glycogen synthase 1 (muscle)	Cytoplasm	enzyme
1.04	A_68_P21731575	GZF1	GDNF-inducible zinc finger protein 1	Nucleus	other
0.855	A_68_P23570783	HADHA	hydroxyacyl-Coenzyme A dehydrogenase/3-ketoacyl-Coenzyme A thiolase/enoyl-Coenzyme A hydratase (trifunctional protein), alpha subunit	Cytoplasm	enzyme
0.882	A_68_P23571064	HADHB	hydroxyacyl-Coenzyme A dehydrogenase/3-ketoacyl-Coenzyme A thiolase/enoyl-Coenzyme A hydratase (trifunctional protein), beta subunit	Cytoplasm	enzyme
1.263	A_68_P27827765	HAND1	heart and neural crest derivatives expressed 1	Nucleus	transcription regulator
1.132	A_68_P27827764	HAND1	heart and neural crest derivatives expressed 1	Nucleus	transcription regulator
1.07	A_68_P27827763	HAND1	heart and neural crest derivatives expressed 1	Nucleus	transcription regulator
0.968	A_68_P25890525	HAND2	heart and neural crest derivatives expressed 2	Nucleus	transcription regulator
0.814	A_68_P25890515	HAND2	heart and neural crest derivatives expressed 2	Nucleus	transcription regulator
1.064	A_68_P23592733	HAUS3	HAUS augmin-like complex, subunit 3	Unknown	other
0.863	A_68_P23080771	HAUS6	HAUS augmin-like complex, subunit 6	Unknown	other
1.916	A_68_P28334085	HBP1	HMG-box transcription factor 1	Nucleus	transcription regulator
0.79	A_68_P28334084	HBP1	HMG-box transcription factor 1	Nucleus	transcription regulator
1.146	A_68_P27278451	HCN2	hyperpolarization activated cyclic nucleotide-gated potassium channel 2	Plasma Membrane	ion channel
0.94	A_68_P30423324	HDAC10	histone deacetylase 10	Nucleus	transcription regulator
1.594	A_68_P28078311	HDAC5	histone deacetylase 5	Nucleus	transcription regulator
0.754	A_68_P32241078	HDAC6	histone deacetylase 6	Nucleus	transcription regulator
0.913	A_68_P25274811	HDGFRP3	hepatoma-derived growth factor, related protein 3	Nucleus	other
0.86	A_68_P20455653	HDLBP	high density lipoprotein binding protein	Nucleus	transporter
1.07	A_68_P32090702	HECTD2	HECT domain containing 2	Unknown	other
1.807	A_68_P32104297	HELLS	helicase, lymphoid-specific	Nucleus	enzyme
0.871	A_68_P23417767	HES3	hairy and enhancer of split 3 (Drosophila)	Nucleus	other
0.958	A_68_P20442325	HES6	hairy and enhancer of split 6 (Drosophila)	Nucleus	transcription regulator
0.767	A_68_P20442327	HES6	hairy and enhancer of split 6 (Drosophila)	Nucleus	transcription regulator
1.611	A_68_P28727292	HHIPL1	HHIP-like 1	Unknown	other
1.71	A_68_P27924575	HIC1	hypermethylated in cancer 1	Nucleus	transcription regulator
1.568	A_68_P27924576	HIC1	hypermethylated in cancer 1	Nucleus	transcription regulator
1.52	A_68_P27924577	HIC1	hypermethylated in cancer 1	Nucleus	transcription regulator
0.844	A_68_P27924622	HIC1	hypermethylated in cancer 1	Nucleus	transcription regulator	riluzole
0.827	A_68_P27924574	HIC1	hypermethylated in cancer 1	Nucleus	transcription regulator
0.826	A_68_P27924579	HIC1	hypermethylated in cancer 1	Nucleus	transcription regulator
0.755	A_68_P27924559	HIC1	hypermethylated in cancer 1	Nucleus	transcription regulator
1.183	A_68_P30572652	HIC2	hypermethylated in cancer 2	Nucleus	other
1.531	A_68_P28540451	HIF1A	hypoxia inducible factor 1, alpha subunit (basic helix-loop-helix transcription factor)	Nucleus	transcription regulator
0.789	A_68_P32132968	HIF1AN	hypoxia inducible factor 1, alpha subunit inhibitor	Nucleus	enzyme
1.722	A_68_P24116581	HIP1	huntingtin interacting protein 1	Cytoplasm	other
0.844	A_68_P28883258	HIST1H2BM	histone cluster 1, H2bm	Nucleus	other
0.792	A_68_P28874262	HIST1H2BN	histone cluster 1, H2bn	Nucleus	other
3.036	A_68_P27833727	HIST3H2A	histone cluster 3, H2a	Unknown	other
1.031	A_68_P27833725	HIST3H2BB	histone cluster 3, H2bb	Nucleus	other
0.994	A_68_P24874483	HIST4H4 (includes EG:320332)	histone cluster 4, H4	Unknown	other
1.082	A_68_P24589800	HK2	hexokinase 2	Cytoplasm	kinase
0.974	A_68_P31162399	HLA-B	major histocompatibility complex, class I, B	Plasma Membrane	transmembrane receptor
1.066	A_68_P31151454	HLA-C	major histocompatibility complex, class I, C	Plasma Membrane	transmembrane receptor
0.901	A_68_P28011458	HLF (includes EG:3131)	hepatic leukemia factor	Nucleus	transcription regulator
0.755	A_68_P21978079	HLTF	helicase-like transcription factor	Nucleus	transcription regulator
1.786	A_68_P21750485	HM13	histocompatibility (minor) 13	Cytoplasm	peptidase
1.123	A_68_P21750486	HM13	histocompatibility (minor) 13	Cytoplasm	peptidase
0.83	A_68_P21750484	HM13	histocompatibility (minor) 13	Cytoplasm	peptidase
0.803	A_68_P27289050	HMG20B	high-mobility group 20B	Nucleus	transcription regulator
1.299	A_68_P31117104	HMGA1	high mobility group AT-hook 1	Nucleus	transcription regulator
0.909	A_68_P27497680	HMGA2	high mobility group AT-hook 2	Nucleus	other
1.358	A_68_P26682080	HMGN3	high mobility group nucleosomal binding domain 3	Nucleus	other	articaine/epinephrine, bupivacaine/epinephrine, carteolol, dipivefrin, SR 58611, epinephrine/prilocaine, epinephrine/lidocaine, KUL 7211, PYM-50018, carvedilol, ephedrine, guanethidine, levalbuterol, propranolol, pindolol, esmolol, dorzolamide/timolol, fluoxetine/olanzapine, guanadrel, isoxsuprine, hydrochlorothiazide/propranolol, hydrochlorothiazide/timolol, isoproterenol, sotalol, timolol, olan…
0.914	A_68_P24444432	HNRNPA2B1	heterogeneous nuclear ribonucleoprotein A2/B1	Nucleus	other
0.982	A_68_P21345220	HNRNPA3	heterogeneous nuclear ribonucleoprotein A3	Nucleus	other
1.335	A_68_P27788202	HNRNPH1	heterogeneous nuclear ribonucleoprotein H1 (H)	Nucleus	other
0.883	A_68_P23333237	HNRNPR	heterogeneous nuclear ribonucleoprotein R	Nucleus	other
0.976	A_68_P25011771	HNRNPUL1	heterogeneous nuclear ribonucleoprotein U-like 1	Nucleus	other
0.84	A_68_P25011766	HNRNPUL1	heterogeneous nuclear ribonucleoprotein U-like 1	Nucleus	other
0.761	A_68_P25011768	HNRNPUL1	heterogeneous nuclear ribonucleoprotein U-like 1	Nucleus	other
1.331	A_68_P29614704	HOMEZ	homeobox and leucine zipper encoding	Nucleus	transcription regulator
0.835	A_68_P29614697	HOMEZ	homeobox and leucine zipper encoding	Nucleus	transcription regulator
0.792	A_68_P23126054	HOOK1	hook homolog 1 (Drosophila)	Cytoplasm	other
0.804	A_68_P24449292	HOXA10	homeobox A10	Nucleus	transcription regulator
0.766	A_68_P24449398	HOXA11	homeobox A11	Nucleus	transcription regulator
1.847	A_68_P24448930	HOXA4	homeobox A4	Nucleus	transcription regulator
0.87	A_68_P24448936	HOXA4	homeobox A4	Nucleus	transcription regulator
0.978	A_68_P24449106	HOXA6	homeobox A6	Nucleus	transcription regulator
1.075	A_68_P24449194	HOXA7	homeobox A7	Nucleus	transcription regulator
0.969	A_68_P24449195	HOXA7	homeobox A7	Nucleus	transcription regulator
1.15	A_68_P24449224	HOXA9	homeobox A9	Nucleus	transcription regulator
1.851	A_68_P28044102	HOXB1	homeobox B1	Nucleus	transcription regulator
1.505	A_68_P28044105	HOXB1	homeobox B1	Nucleus	transcription regulator
1.464	A_68_P28044104	HOXB1	homeobox B1	Nucleus	transcription regulator
0.767	A_68_P28043569	HOXB6	homeobox B6	Nucleus	transcription regulator
1.245	A_68_P28043440	HOXB8	homeobox B8	Nucleus	transcription regulator	tedisamil
2.963	A_68_P28043321	HOXB9	homeobox B9	Nucleus	transcription regulator
0.976	A_68_P30500975	HOXC11	homeobox C11	Nucleus	transcription regulator
1.039	A_68_P30501637	HOXC4	homeobox C4	Nucleus	transcription regulator
0.925	A_68_P30501462	HOXC5	homeobox C5	Nucleus	transcription regulator
0.762	A_68_P30501461	HOXC5	homeobox C5	Nucleus	transcription regulator
1.22	A_68_P21338738	HOXD11	homeobox D11	Nucleus	transcription regulator
2.398	A_68_P21339241	HOXD3	homeobox D3	Nucleus	transcription regulator
0.903	A_68_P23231145	HPDL	4-hydroxyphenylpyruvate dioxygenase-like	Unknown	other
1.3	A_68_P32123370	HPS1	Hermansky-Pudlak syndrome 1	Cytoplasm	other
0.846	A_68_P27865438	HS3ST3A1	heparan sulfate (glucosamine) 3-O-sulfotransferase 3A1	Cytoplasm	enzyme
0.812	A_68_P27865445	HS3ST3A1	heparan sulfate (glucosamine) 3-O-sulfotransferase 3A1	Cytoplasm	enzyme
2.256	A_68_P28071796	HSD17B1	hydroxysteroid (17-beta) dehydrogenase 1	Cytoplasm	enzyme
1.619	A_68_P28071797	HSD17B1	hydroxysteroid (17-beta) dehydrogenase 1	Cytoplasm	enzyme
1.311	A_68_P26214827	HSDL1	hydroxysteroid dehydrogenase like 1	Unknown	enzyme
0.951	A_68_P28553814	HSPA2	heat shock 70kDa protein 2	Cytoplasm	other
0.771	A_68_P28553825	HSPA2	heat shock 70kDa protein 2	Cytoplasm	other
1.73	A_68_P27804084	HSPA4	heat shock 70kDa protein 4	Cytoplasm	other
1.621	A_68_P27804083	HSPA4	heat shock 70kDa protein 4	Cytoplasm	other
0.993	A_68_P21129656	HSPA5	heat shock 70kDa protein 5 (glucose-regulated protein, 78kDa)	Cytoplasm	other
0.848	A_68_P26445381	HSPA8	heat shock 70kDa protein 8	Cytoplasm	enzyme
0.842	A_68_P31615697	HSPA9	heat shock 70kDa protein 9 (mortalin)	Cytoplasm	other
0.79	A_68_P31615695	HSPA9	heat shock 70kDa protein 9 (mortalin)	Cytoplasm	other
1.74	A_68_P20567330	HTR5B	5-hydroxytryptamine (serotonin) receptor 5B	Plasma Membrane	G-protein coupled receptor
1.581	A_68_P20567331	HTR5B	5-hydroxytryptamine (serotonin) receptor 5B	Plasma Membrane	G-protein coupled receptor
0.868	A_68_P23349528	HTR6	5-hydroxytryptamine (serotonin) receptor 6	Plasma Membrane	G-protein coupled receptor
0.911	A_68_P32746460	HUWE1	HECT, UBA and WWE domain containing 1	Nucleus	transcription regulator
0.82	A_68_P26809702	HYAL3	hyaluronoglucosaminidase 3	Cytoplasm	enzyme
0.819	A_68_P23239807	HYI	hydroxypyruvate isomerase homolog (E. coli)	Unknown	enzyme
0.804	A_68_P21750906	ID1	inhibitor of DNA binding 1, dominant negative helix-loop-helix protein	Nucleus	transcription regulator
0.745	A_68_P21750904	ID1	inhibitor of DNA binding 1, dominant negative helix-loop-helix protein	Nucleus	transcription regulator
0.99	A_68_P29018480	ID4	inhibitor of DNA binding 4, dominant negative helix-loop-helix protein	Nucleus	transcription regulator
0.769	A_68_P28813460	IDI1	isopentenyl-diphosphate delta isomerase 1	Cytoplasm	enzyme
1.77	A_68_P20735840	IER5	immediate early response 5	Unknown	other
1.497	A_68_P20735838	IER5	immediate early response 5	Unknown	other
1.305	A_68_P21103441	IER5L	immediate early response 5-like	Unknown	other
1.054	A_68_P30963196	IFNAR1	interferon (alpha, beta and omega) receptor 1	Plasma Membrane	transmembrane receptor
1.541	A_68_P28377232	IFRD1	interferon-related developmental regulator 1	Nucleus	other
0.778	A_68_P28377239	IFRD1	interferon-related developmental regulator 1	Nucleus	other
1.259	A_68_P31101018	IFT140	intraflagellar transport 140 homolog (Chlamydomonas)	Unknown	other
1.224	A_68_P31101017	IFT140	intraflagellar transport 140 homolog (Chlamydomonas)	Unknown	other
0.749	A_68_P31101012	IFT140	intraflagellar transport 140 homolog (Chlamydomonas)	Unknown	other
0.845	A_68_P23577569	IFT172	intraflagellar transport 172 homolog (Chlamydomonas)	Nucleus	other
1.076	A_68_P24051360	IFT81	intraflagellar transport 81 homolog (Chlamydomonas)	Unknown	other
1.07	A_68_P24051361	IFT81	intraflagellar transport 81 homolog (Chlamydomonas)	Unknown	other
0.782	A_68_P25196754	IGF1R	insulin-like growth factor 1 receptor	Plasma Membrane	transmembrane receptor
1.218	A_68_P28041909	IGF2BP1	insulin-like growth factor 2 mRNA binding protein 1	Cytoplasm	translation regulator
1.247	A_68_P23356913	IGSF21	immunoglobin superfamily, member 21	Unknown	other
0.807	A_68_P26375213	IGSF9B	immunoglobulin superfamily, member 9B	Unknown	other
0.753	A_68_P26375217	IGSF9B	immunoglobulin superfamily, member 9B	Unknown	other
0.825	A_68_P31625591	IK	IK cytokine, down-regulator of HLA II	Extracellular Space	cytokine
0.758	A_68_P29628417	IL17D	interleukin 17D	Extracellular Space	other
1.248	A_68_P22322381	IL6R	interleukin 6 receptor	Plasma Membrane	transmembrane receptor
1.001	A_68_P22322383	IL6R	interleukin 6 receptor	Plasma Membrane	transmembrane receptor
0.998	A_68_P25394037	ILK	integrin-linked kinase	Plasma Membrane	kinase
1.137	A_68_P31791018	IMPA2	inositol(myo)-1(or 4)-monophosphatase 2	Cytoplasm	phosphatase
0.849	A_68_P31791019	IMPA2	inositol(myo)-1(or 4)-monophosphatase 2	Cytoplasm	phosphatase
0.801	A_68_P31791020	IMPA2	inositol(myo)-1(or 4)-monophosphatase 2	Cytoplasm	phosphatase
0.77	A_68_P22698895	IMPAD1	inositol monophosphatase domain containing 1	Unknown	enzyme
0.946	A_68_P32147198	INA	internexin neuronal intermediate filament protein, alpha	Cytoplasm	other
0.901	A_68_P20457533	ING5	inhibitor of growth family, member 5	Unknown	other
0.942	A_68_P20556980	INHBB	inhibin, beta B	Extracellular Space	growth factor
0.778	A_68_P23270093	INPP5B	inositol polyphosphate-5-phosphatase, 75kDa	Plasma Membrane	phosphatase
0.766	A_68_P23270088	INPP5B	inositol polyphosphate-5-phosphatase, 75kDa	Plasma Membrane	phosphatase
0.757	A_68_P23560507	INSIG1	insulin induced gene 1	Cytoplasm	other
1.112	A_68_P28452661	INSM2	insulinoma-associated 2	Nucleus	transcription regulator
0.915	A_68_P28452664	INSM2	insulinoma-associated 2	Nucleus	transcription regulator
0.75	A_68_P25944672	INTS10	integrator complex subunit 10	Unknown	other
1.01	A_68_P29657352	INTS6	integrator complex subunit 6	Nucleus	enzyme
1.88	A_68_P29619000	IPO4	importin 4	Nucleus	transporter
1.021	A_68_P23297599	IQCC	IQ motif containing C	Unknown	other
0.851	A_68_P23297600	IQCC	IQ motif containing C	Unknown	other	BAY 38-7271, delta-9-tetrahydrocannabinol
0.903	A_68_P27806462	IRF1	interferon regulatory factor 1	Nucleus	transcription regulator
0.856	A_68_P27806467	IRF1	interferon regulatory factor 1	Nucleus	transcription regulator
1.225	A_68_P25837695	IRF2	interferon regulatory factor 2	Nucleus	transcription regulator
0.879	A_68_P24990864	IRF2BP1	interferon regulatory factor 2 binding protein 1	Nucleus	transcription regulator
1.063	A_68_P24327113	IRF5	interferon regulatory factor 5	Nucleus	transcription regulator
1.458	A_68_P20391717	IRS1	insulin receptor substrate 1	Cytoplasm	other
0.826	A_68_P20391713	IRS1	insulin receptor substrate 1	Cytoplasm	other
0.747	A_68_P20391714	IRS1	insulin receptor substrate 1	Cytoplasm	other
1.102	A_68_P25652220	IRS2	insulin receptor substrate 2	Cytoplasm	other
0.959	A_68_P25652219	IRS2	insulin receptor substrate 2	Cytoplasm	other
0.905	A_68_P32704861	IRS4	insulin receptor substrate 4	Cytoplasm	other
1.378	A_68_P29130693	IRX1	iroquois homeobox 1	Nucleus	transcription regulator
0.817	A_68_P29130692	IRX1	iroquois homeobox 1	Nucleus	transcription regulator
1.372	A_68_P29138656	IRX4	iroquois homeobox 4	Nucleus	transcription regulator
0.969	A_68_P29138655	IRX4	iroquois homeobox 4	Nucleus	transcription regulator
1.548	A_68_P26065118	IRX5	iroquois homeobox 5	Nucleus	transcription regulator
0.977	A_68_P26065150	IRX5	iroquois homeobox 5	Nucleus	transcription regulator
0.93	A_68_P26065157	IRX5	iroquois homeobox 5	Nucleus	transcription regulator
0.927	A_68_P26067119	IRX6	iroquois homeobox 6	Nucleus	transcription regulator
0.906	A_68_P26067120	IRX6	iroquois homeobox 6	Nucleus	transcription regulator
1.346	A_68_P26531884	ISL2	ISL LIM homeobox 2	Nucleus	transcription regulator
1.247	A_68_P31743423	ISOC1	isochorismatase domain containing 1	Cytoplasm	enzyme
1.431	A_68_P24950864	ISOC2B	isochorismatase domain containing 2b	Cytoplasm	enzyme
1.007	A_68_P24618422	ISY1	ISY1 splicing factor homolog (S. cerevisiae)	Nucleus	other
1.541	A_68_P28036515	ITGA3	integrin, alpha 3 (antigen CD49C, alpha 3 subunit of VLA-3 receptor)	Plasma Membrane	other
1.145	A_68_P28693225	ITPK1	inositol 1,3,4-triphosphate 5/6 kinase	Unknown	kinase
1.081	A_68_P28693229	ITPK1	inositol 1,3,4-triphosphate 5/6 kinase	Unknown	kinase
1.05	A_68_P32152777	ITPRIP	inositol 1,4,5-triphosphate receptor interacting protein	Unknown	other
1.102	A_68_P21572764	JMJD7-PLA2G4B	JMJD7-PLA2G4B readthrough transcript	Cytoplasm	enzyme
0.779	A_68_P22324051	JTB	jumping translocation breakpoint	Plasma Membrane	other
2.458	A_68_P23120715	JUN	jun oncogene	Nucleus	transcription regulator
1.78	A_68_P23120708	JUN	jun oncogene	Nucleus	transcription regulator
1.016	A_68_P23120720	JUN	jun oncogene	Nucleus	transcription regulator
0.937	A_68_P23120707	JUN	jun oncogene	Nucleus	transcription regulator
0.791	A_68_P23120697	JUN	jun oncogene	Nucleus	transcription regulator
0.766	A_68_P23120699	JUN	jun oncogene	Nucleus	transcription regulator
1.918	A_68_P26022964	JUNB	jun B proto-oncogene	Nucleus	transcription regulator
1.059	A_68_P26022977	JUNB	jun B proto-oncogene	Nucleus	transcription regulator
0.94	A_68_P28067848	JUP	junction plakoglobin	Plasma Membrane	other
0.931	A_68_P32028425	KANK1	KN motif and ankyrin repeat domains 1	Nucleus	transcription regulator
0.972	A_68_P28069617	KAT2A	K(lysine) acetyltransferase 2A	Cytoplasm	enzyme
0.787	A_68_P28069658	KAT2A	K(lysine) acetyltransferase 2A	Cytoplasm	enzyme
0.757	A_68_P31244140	KAT2B	K(lysine) acetyltransferase 2B	Nucleus	transcription regulator
0.813	A_68_P26920441	KATNA1	katanin p60 (ATPase-containing) subunit A 1	Cytoplasm	enzyme
0.785	A_68_P32136352	KAZALD1	Kazal-type serine peptidase inhibitor domain 1	Extracellular Space	other
0.765	A_68_P32136304	KAZALD1	Kazal-type serine peptidase inhibitor domain 1	Extracellular Space	other
0.76	A_68_P32136351	KAZALD1	Kazal-type serine peptidase inhibitor domain 1	Extracellular Space	other
0.767	A_68_P24660675	KBTBD8	kelch repeat and BTB (POZ) domain containing 8	Unknown	other
1.748	A_68_P22404199	KCNA2	potassium voltage-gated channel, shaker-related subfamily, member 2	Plasma Membrane	ion channel
0.782	A_68_P25092915	KCNA7	potassium voltage-gated channel, shaker-related subfamily, member 7	Plasma Membrane	ion channel
0.8	A_68_P27894334	KCNAB3	potassium voltage-gated channel, shaker-related subfamily, beta member 3	Plasma Membrane	ion channel
0.777	A_68_P21833672	KCNB1	potassium voltage-gated channel, Shab-related subfamily, member 1	Plasma Membrane	ion channel
0.925	A_68_P24284099	KCND2	potassium voltage-gated channel, Shal-related subfamily, member 2	Plasma Membrane	ion channel
0.76	A_68_P28269099	KCNF1	potassium voltage-gated channel, subfamily F, member 1	Plasma Membrane	ion channel
0.761	A_68_P30366869	KCNJ4	potassium inwardly-rectifying channel, subfamily J, member 4	Plasma Membrane	ion channel
0.756	A_68_P20832390	KCNJ9	potassium inwardly-rectifying channel, subfamily J, member 9	Plasma Membrane	ion channel
1.482	A_68_P27475783	KCNMB4	potassium large conductance calcium-activated channel, subfamily M, beta member 4	Plasma Membrane	ion channel
0.986	A_68_P27475782	KCNMB4	potassium large conductance calcium-activated channel, subfamily M, beta member 4	Plasma Membrane	ion channel
0.794	A_68_P31672406	KCNN2	potassium intermediate/small conductance calcium-activated channel, subfamily N, member 2	Plasma Membrane	ion channel
0.953	A_68_P25599896	KCNQ1	potassium voltage-gated channel, KQT-like subfamily, member 1	Plasma Membrane	ion channel
1.051	A_68_P23252658	KCNQ4	potassium voltage-gated channel, KQT-like subfamily, member 4	Plasma Membrane	ion channel
0.87	A_68_P20080970	KCNQ5	potassium voltage-gated channel, KQT-like subfamily, member 5	Plasma Membrane	ion channel
0.939	A_68_P28236788	KCNS3	potassium voltage-gated channel, delayed-rectifier, subfamily S, member 3	Plasma Membrane	ion channel
0.851	A_68_P27897677	KCTD11	potassium channel tetramerisation domain containing 11	Cytoplasm	other
0.839	A_68_P29863092	KCTD12	potassium channel tetramerisation domain containing 12	Unknown	ion channel
0.757	A_68_P25503046	KCTD13	potassium channel tetramerisation domain containing 13	Cytoplasm	ion channel
0.901	A_68_P24053341	KDM2B	lysine (K)-specific demethylase 2B	Nucleus	other
1.075	A_68_P23019856	KDM4C	lysine (K)-specific demethylase 4C	Nucleus	other
1.084	A_68_P20634001	KDM5B	lysine (K)-specific demethylase 5B	Nucleus	transcription regulator
1.217	A_68_P32281789	KDM6A	lysine (K)-specific demethylase 6A	Nucleus	other
0.885	A_68_P27895006	KDM6B	lysine (K)-specific demethylase 6B	Unknown	other
0.806	A_68_P23812525	KDR	kinase insert domain receptor (a type III receptor tyrosine kinase)	Plasma Membrane	kinase
0.848	A_68_P26158466	KIAA0174	KIAA0174	Unknown	other
1.177	A_68_P26220863	KIAA0182	KIAA0182	Unknown	other	N-butyldeoxygalactonojirimycin, N-butyldeoxynojirimycin
0.941	A_68_P26220860	KIAA0182	KIAA0182	Unknown	other
0.858	A_68_P26220864	KIAA0182	KIAA0182	Unknown	other
1.437	A_68_P28752031	KIAA0284	KIAA0284	Unknown	other
1.092	A_68_P28752032	KIAA0284	KIAA0284	Unknown	other
0.976	A_68_P28752183	KIAA0284	KIAA0284	Unknown	other
0.913	A_68_P21091209	KIAA0649	KIAA0649	Unknown	other
1.538	A_68_P21424188	KIAA0652	KIAA0652	Unknown	other
0.746	A_68_P27921678	KIAA0664	KIAA0664	Cytoplasm	translation regulator
0.875	A_68_P31305849	KIAA0802	KIAA0802	Unknown	other
1.186	A_68_P22315105	KIAA0907	KIAA0907	Unknown	other
1.114	A_68_P22315113	KIAA0907	KIAA0907	Unknown	other
0.889	A_68_P22315107	KIAA0907	KIAA0907	Unknown	other
0.806	A_68_P22315111	KIAA0907	KIAA0907	Unknown	other
1.55	A_68_P29448500	KIAA0913	KIAA0913	Unknown	other
0.957	A_68_P29448496	KIAA0913	KIAA0913	Unknown	other
0.914	A_68_P26713337	KIAA1024	KIAA1024	Unknown	other
0.938	A_68_P26892248	KIAA1143	KIAA1143	Unknown	other
0.798	A_68_P26892247	KIAA1143	KIAA1143	Unknown	other
1.73	A_68_P25286562	KIAA1199	KIAA1199	Unknown	other
1.709	A_68_P25286563	KIAA1199	KIAA1199	Unknown	other
0.832	A_68_P21782723	KIAA1219	KIAA1219	Unknown	other
0.959	A_68_P28091095	KIAA1267	KIAA1267	Nucleus	other
0.754	A_68_P32053384	KIAA1432	KIAA1432	Unknown	other
0.76	A_68_P23588832	KIAA1530	KIAA1530	Unknown	other
1.071	A_68_P23391468	KIAA2013	KIAA2013	Unknown	other
0.854	A_68_P23391469	KIAA2013	KIAA2013	Unknown	other
1.006	A_68_P32095251	KIF11	kinesin family member 11	Nucleus	other
0.947	A_68_P26892249	KIF15	kinesin family member 15	Nucleus	other
1.721	A_68_P32082884	KIF20B	kinesin family member 20B	Nucleus	enzyme
0.972	A_68_P20864315	KIF26B	kinesin family member 26B	Unknown	other
0.754	A_68_P20864296	KIF26B	kinesin family member 26B	Unknown	other
1.029	A_68_P21754003	KIF3B	kinesin family member 3B	Cytoplasm	transporter
0.923	A_68_P28194745	KIF3C	kinesin family member 3C	Cytoplasm	other
0.865	A_68_P27534775	KIF5A	kinesin family member 5A	Cytoplasm	transporter
0.782	A_68_P27534776	KIF5A	kinesin family member 5A	Cytoplasm	transporter
1.266	A_68_P20998755	KIN	KIN, antigenic determinant of recA protein homolog (mouse)	Nucleus	other
0.845	A_68_P20998754	KIN	KIN, antigenic determinant of recA protein homolog (mouse)	Nucleus	other
0.926	A_68_P31927048	KLC2	kinesin light chain 2	Cytoplasm	other
0.962	A_68_P24632572	KLF15	Kruppel-like factor 15	Nucleus	transcription regulator
1.287	A_68_P24332082	KLHDC10	kelch domain containing 10	Unknown	other
1.571	A_68_P28513756	KLHDC2	kelch domain containing 2	Cytoplasm	other
1.253	A_68_P20633480	KLHL12	kelch-like 12 (Drosophila)	Unknown	other
0.836	A_68_P26823921	KLHL18	kelch-like 18 (Drosophila)	Unknown	other
1.249	A_68_P28493242	KLHL28	kelch-like 28 (Drosophila)	Unknown	other
0.828	A_68_P23949338	KLHL8	kelch-like 8 (Drosophila)	Unknown	other
0.9	A_68_P25580982	KNDC1	kinase non-catalytic C-lobe domain (KIND) containing 1	Plasma Membrane	other
0.854	A_68_P30673120	KPNA1	karyopherin alpha 1 (importin alpha 5)	Nucleus	transporter
0.902	A_68_P24426866	KRBA1	KRAB-A domain containing 1	Unknown	other
2.225	A_68_P27452136	KRR1	KRR1, small subunit (SSU) processome component, homolog (yeast)	Nucleus	other
0.76	A_68_P30495552	KRT18	keratin 18	Cytoplasm	other	tributyrin, PXD101, pyroxamide, vorinostat, romidepsin
0.929	A_68_P28066377	KRT19	keratin 19	Cytoplasm	other
0.787	A_68_P28066376	KRT19	keratin 19	Cytoplasm	other
1.41	A_68_P28516076	L2HGDH	L-2-hydroxyglutarate dehydrogenase	Cytoplasm	enzyme
1.182	A_68_P30379092	L3MBTL2	l(3)mbt-like 2 (Drosophila)	Nucleus	transcription regulator
0.917	A_68_P30378915	L3MBTL2	l(3)mbt-like 2 (Drosophila)	Nucleus	transcription regulator
0.98	A_68_P26596298	LACTB	lactamase, beta	Cytoplasm	other
0.974	A_68_P28330140	LAMB1	laminin, beta 1	Extracellular Space	other
0.927	A_68_P20726276	LAMC1	laminin, gamma 1 (formerly LAMB2)	Extracellular Space	other
0.764	A_68_P20725327	LAMC2	laminin, gamma 2	Extracellular Space	other
1.222	A_68_P24479791	LANCL2	LanC lantibiotic synthetase component C-like 2 (bacterial)	Plasma Membrane	other
1.628	A_68_P30127457	LAPTM4B	lysosomal protein transmembrane 4 beta	Unknown	other
0.822	A_68_P25965615	LARGE	like-glycosyltransferase	Cytoplasm	enzyme
1.06	A_68_P22082254	LARP2	La ribonucleoprotein domain family, member 2	Unknown	other
1.2	A_68_P29629778	LATS2	LATS, large tumor suppressor, homolog 2 (Drosophila)	Nucleus	kinase
1.106	A_68_P32137220	LBX1	ladybird homeobox 1	Nucleus	transcription regulator
1.002	A_68_P32137135	LBX1	ladybird homeobox 1	Nucleus	transcription regulator
1.753	A_68_P24591362	LBX2	ladybird homeobox 2	Nucleus	transcription regulator
1.333	A_68_P24591363	LBX2	ladybird homeobox 2	Nucleus	transcription regulator
1.022	A_68_P26574113	LBXCOR1	Lbxcor1 homolog (mouse)	Nucleus	transcription regulator
1.159	A_68_P31344185	LCLAT1	lysocardiolipin acyltransferase 1	Unknown	enzyme
1.445	A_68_P25484149	LCMT1	leucine carboxyl methyltransferase 1	Unknown	enzyme
0.764	A_68_P29726036	LCP1	lymphocyte cytosolic protein 1 (L-plastin)	Cytoplasm	other
1.034	A_68_P25101649	LDHA	lactate dehydrogenase A	Cytoplasm	enzyme
0.988	A_68_P22530173	LEF1	lymphoid enhancer-binding factor 1	Nucleus	transcription regulator
0.789	A_68_P22530127	LEF1	lymphoid enhancer-binding factor 1	Nucleus	transcription regulator
0.8	A_68_P20619895	LEMD1	LEM domain containing 1	Unknown	other
0.897	A_68_P27500768	LEMD3	LEM domain containing 3	Nucleus	other
1.09	A_68_P24946694	LENG1	leukocyte receptor cluster (LRC) member 1	Unknown	other
1.291	A_68_P24947984	LENG9	leukocyte receptor cluster (LRC) member 9	Unknown	other
1.176	A_68_P24947985	LENG9	leukocyte receptor cluster (LRC) member 9	Unknown	other
1.348	A_68_P26644016	LEO1	Leo1, Paf1/RNA polymerase II complex component, homolog (S. cerevisiae)	Unknown	other
1.481	A_68_P21517947	LGR4	leucine-rich repeat-containing G protein-coupled receptor 4	Plasma Membrane	G-protein coupled receptor
0.828	A_68_P27470612	LGR5	leucine-rich repeat-containing G protein-coupled receptor 5	Plasma Membrane	G-protein coupled receptor
0.804	A_68_P20636646	LGR6	leucine-rich repeat-containing G protein-coupled receptor 6	Plasma Membrane	G-protein coupled receptor
0.746	A_68_P20637451	LGR6	leucine-rich repeat-containing G protein-coupled receptor 6	Plasma Membrane	G-protein coupled receptor
0.745	A_68_P20613870	LGTN	ligatin	Cytoplasm	transporter
0.997	A_68_P27977998	LHX1	LIM homeobox 1	Nucleus	transcription regulator
0.78	A_68_P21077007	LHX3	LIM homeobox 3	Nucleus	transcription regulator
0.764	A_68_P24038703	LHX5	LIM homeobox 5	Nucleus	transcription regulator
0.918	A_68_P20659551	LHX9	LIM homeobox 9	Nucleus	transcription regulator
0.875	A_68_P20659552	LHX9	LIM homeobox 9	Nucleus	transcription regulator
0.783	A_68_P20659550	LHX9	LIM homeobox 9	Nucleus	transcription regulator
0.81	A_68_P28099905	LIMD2	LIM domain containing 2	Unknown	other
0.768	A_68_P20147267	LINCR	neuralized homolog 3 (Drosophila) pseudogene	Unknown	other
0.774	A_68_P26537272	LINGO1	leucine rich repeat and Ig domain containing 1	Unknown	other
0.789	A_68_P27285763	LINGO3	leucine rich repeat and Ig domain containing 3	Unknown	other
1.128	A_68_P28155821	LLGL2	lethal giant larvae homolog 2 (Drosophila)	Cytoplasm	other
1.937	A_68_P29054563	LMAN2	lectin, mannose-binding 2	Cytoplasm	transporter
1.862	A_68_P29054564	LMAN2	lectin, mannose-binding 2	Cytoplasm	transporter
1.327	A_68_P29054562	LMAN2	lectin, mannose-binding 2	Cytoplasm	transporter	articaine/epinephrine, bupivacaine/epinephrine, carteolol, dipivefrin, meluadrine, epinephrine/prilocaine, epinephrine/lidocaine, KUR 1246, KUL 7211, arformoterol, PYM-50018, budesonide/formoterol, nebivolol, fluticasone/salmeterol, ipratropium/albuterol, carvedilol, ephedrine, guanethidine, levalbuterol, propranolol, pindolol, esmolol, metoprolol, salmeterol, dorzolamide/timolol, fluoxetine/olan…
0.876	A_68_P31104861	LMF1	lipase maturation factor 1	Unknown	other
1.346	A_68_P21122755	LMX1B	LIM homeobox transcription factor 1, beta	Nucleus	transcription regulator
0.756	A_68_P31074431	LNPEP	leucyl/cystinyl aminopeptidase	Cytoplasm	peptidase
1.048	A_68_P24155678	LOC100131017	zinc finger protein 316	Unknown	other
0.88	A_68_P24155677	LOC100131017	zinc finger protein 316	Unknown	other
0.888	A_68_P31151240	LOC100131863	ribosomal protein S18 pseudogene 5	Cytoplasm	other
1.567	A_68_P24973687	LOC646862	similar to hCG2040535	Unknown	other
0.9	A_68_P31939687	LOC65998	hypothetical protein LOC65998	Unknown	other
0.818	A_68_P31939729	LOC65998	hypothetical protein LOC65998	Unknown	other
1.071	A_68_P27798062	LOC728622	similar to S-phase kinase-associated protein 1A (p19A)	Unknown	other
0.87	A_68_P22951801	LPAR1	lysophosphatidic acid receptor 1	Plasma Membrane	G-protein coupled receptor
0.941	A_68_P24816270	LPCAT3	lysophosphatidylcholine acyltransferase 3	Plasma Membrane	other
0.925	A_68_P23842571	LPHN3	latrophilin 3	Plasma Membrane	G-protein coupled receptor
0.917	A_68_P23842570	LPHN3	latrophilin 3	Plasma Membrane	G-protein coupled receptor
1.932	A_68_P22281941	LRAT	lecithin retinol acyltransferase (phosphatidylcholine--retinol O-acyltransferase)	Cytoplasm	enzyme
1.904	A_68_P22281942	LRAT	lecithin retinol acyltransferase (phosphatidylcholine--retinol O-acyltransferase)	Cytoplasm	enzyme
0.991	A_68_P29725071	LRCH1	leucine-rich repeats and calponin homology (CH) domain containing 1	Unknown	other
0.851	A_68_P25022059	LRFN1	leucine rich repeat and fibronectin type III domain containing 1	Nucleus	other
0.748	A_68_P31918777	LRP5	low density lipoprotein receptor-related protein 5	Plasma Membrane	other
0.855	A_68_P23192849	LRP8	low density lipoprotein receptor-related protein 8, apolipoprotein e receptor	Plasma Membrane	transmembrane receptor
0.868	A_68_P23598366	LRPAP1	low density lipoprotein receptor-related protein associated protein 1	Plasma Membrane	transmembrane receptor
0.766	A_68_P29618045	LRRC16B	leucine rich repeat containing 16B	Unknown	other
1.272	A_68_P26826864	LRRC2	leucine rich repeat containing 2	Unknown	other
0.849	A_68_P26826865	LRRC2	leucine rich repeat containing 2	Unknown	other
1.101	A_68_P30350165	LRRC24 (includes EG:441381)	leucine rich repeat containing 24	Unknown	other
0.829	A_68_P21071163	LRRC26	leucine rich repeat containing 26	Cytoplasm	other
0.803	A_68_P21071164	LRRC26	leucine rich repeat containing 26	Cytoplasm	other
0.781	A_68_P25087546	LRRC4B	leucine rich repeat containing 4B	Unknown	other
1.114	A_68_P30682956	LRRC58	leucine rich repeat containing 58	Unknown	other
0.773	A_68_P24993779	LRRC68 (includes EG:284352)	leucine rich repeat containing 68	Unknown	other
0.864	A_68_P24563514	LRRTM1	leucine rich repeat transmembrane neuronal 1	Unknown	other
0.821	A_68_P24563520	LRRTM1	leucine rich repeat transmembrane neuronal 1	Unknown	other
0.754	A_68_P31156880	LSM2	LSM2 homolog, U6 small nuclear RNA associated (S. cerevisiae)	Nucleus	other
1.163	A_68_P24639527	LSM3	LSM3 homolog, U6 small nuclear RNA associated (S. cerevisiae)	Nucleus	other
0.951	A_68_P25953304	LSM4	LSM4 homolog, U6 small nuclear RNA associated (S. cerevisiae)	Nucleus	other	SR 31747
0.782	A_68_P25953305	LSM4	LSM4 homolog, U6 small nuclear RNA associated (S. cerevisiae)	Nucleus	other
0.801	A_68_P24476403	LSM5	LSM5 homolog, U6 small nuclear RNA associated (S. cerevisiae)	Cytoplasm	other
0.756	A_68_P27894827	LSMD1	LSM domain containing 1	Unknown	other
1.15	A_68_P27353693	LTA4H	leukotriene A4 hydrolase	Cytoplasm	enzyme
1.097	A_68_P27353692	LTA4H	leukotriene A4 hydrolase	Cytoplasm	enzyme	imatinib
1.175	A_68_P31158189	LTB	lymphotoxin beta (TNF superfamily, member 3)	Extracellular Space	cytokine
1.075	A_68_P31158190	LTB	lymphotoxin beta (TNF superfamily, member 3)	Extracellular Space	cytokine
0.989	A_68_P31930668	LTBP3	latent transforming growth factor beta binding protein 3	Extracellular Space	other
0.799	A_68_P25016778	LTBP4	latent transforming growth factor beta binding protein 4	Extracellular Space	growth factor
0.91	A_68_P27787505	LTC4S	leukotriene C4 synthase	Cytoplasm	enzyme
1.465	A_68_P22210127	LXN	latexin	Cytoplasm	other
0.82	A_68_P22210124	LXN	latexin	Cytoplasm	other	dyphylline, nitroglycerin, arofylline, tetomilast, L 869298, aminophylline, anagrelide, cilomilast, milrinone, rolipram, dipyridamole, L-826,141, roflumilast, tolbutamide, theophylline, pentoxifylline, caffeine
0.91	A_68_P26021286	LYL1	lymphoblastic leukemia derived sequence 1	Nucleus	other
1.139	A_68_P20587183	LYPD1	LY6/PLAUR domain containing 1	Plasma Membrane	G-protein coupled receptor
0.878	A_68_P25005873	LYPD3	LY6/PLAUR domain containing 3	Plasma Membrane	other
2.234	A_68_P24517581	MAD2L1	MAD2 mitotic arrest deficient-like 1 (yeast)	Nucleus	other
1.17	A_68_P24517586	MAD2L1	MAD2 mitotic arrest deficient-like 1 (yeast)	Nucleus	other
1.287	A_68_P24137633	MAFK	v-maf musculoaponeurotic fibrosarcoma oncogene homolog K (avian)	Nucleus	transcription regulator
0.981	A_68_P32579357	MAGEE1	melanoma antigen family E, 1	Plasma Membrane	other
0.927	A_68_P32578577	MAGEE2	melanoma antigen family E, 2	Unknown	other
1.064	A_68_P24656010	MAGI1	membrane associated guanylate kinase, WW and PDZ domain containing 1	Plasma Membrane	kinase
0.88	A_68_P24655996	MAGI1	membrane associated guanylate kinase, WW and PDZ domain containing 1	Plasma Membrane	kinase
0.772	A_68_P24656011	MAGI1	membrane associated guanylate kinase, WW and PDZ domain containing 1	Plasma Membrane	kinase
0.792	A_68_P25756482	MAK16	MAK16 homolog (S. cerevisiae)	Nucleus	other
0.813	A_68_P32451587	MAMLD1	mastermind-like domain containing 1	Unknown	other
1.19	A_68_P22370675	MAN1A2	mannosidase, alpha, class 1A, member 2	Cytoplasm	enzyme
0.957	A_68_P25266321	MAN2A2	mannosidase, alpha, class 2A, member 2	Cytoplasm	enzyme
1.249	A_68_P24862661	MANSC1	MANSC domain containing 1	Unknown	other
1.132	A_68_P24862660	MANSC1	MANSC domain containing 1	Unknown	other
0.75	A_68_P32276229	MAOA	monoamine oxidase A	Cytoplasm	enzyme
0.817	A_68_P21580133	MAP1A	microtubule-associated protein 1A	Cytoplasm	other
1.185	A_68_P21319499	MAP1D	methionine aminopeptidase 1D	Cytoplasm	peptidase
0.745	A_68_P27845566	MAP2K3	mitogen-activated protein kinase kinase 3	Cytoplasm	kinase
0.799	A_68_P25616728	MAP2K7	mitogen-activated protein kinase kinase 7	Cytoplasm	kinase
1.674	A_68_P28099470	MAP3K3	mitogen-activated protein kinase kinase kinase 3	Cytoplasm	kinase
1.205	A_68_P28099475	MAP3K3	mitogen-activated protein kinase kinase kinase 3	Cytoplasm	kinase
0.873	A_68_P28099474	MAP3K3	mitogen-activated protein kinase kinase kinase 3	Cytoplasm	kinase
0.789	A_68_P28099473	MAP3K3	mitogen-activated protein kinase kinase kinase 3	Cytoplasm	kinase
1.965	A_68_P23316584	MAP3K6	mitogen-activated protein kinase kinase kinase 6	Unknown	kinase
0.764	A_68_P23316586	MAP3K6	mitogen-activated protein kinase kinase kinase 6	Unknown	kinase
0.838	A_68_P22818618	MAP3K7	mitogen-activated protein kinase kinase kinase 7	Cytoplasm	kinase
2.419	A_68_P31383813	MAP4K3	mitogen-activated protein kinase kinase kinase kinase 3	Unknown	kinase
0.805	A_68_P20168281	MAP4K4	mitogen-activated protein kinase kinase kinase kinase 4	Cytoplasm	kinase
1.437	A_68_P31124211	MAPK13	mitogen-activated protein kinase 13	Cytoplasm	kinase
0.854	A_68_P31123774	MAPK14	mitogen-activated protein kinase 14	Cytoplasm	kinase
0.83	A_68_P31123770	MAPK14	mitogen-activated protein kinase 14	Cytoplasm	kinase
1.151	A_68_P30345341	MAPK15	mitogen-activated protein kinase 15	Cytoplasm	kinase
0.746	A_68_P31828825	MAPK4	mitogen-activated protein kinase 4	Cytoplasm	kinase
0.858	A_68_P31100482	MAPK8IP3	mitogen-activated protein kinase 8 interacting protein 3	Cytoplasm	other
0.764	A_68_P24045147	MAPKAPK5	mitogen-activated protein kinase-activated protein kinase 5	Cytoplasm	kinase
0.923	A_68_P31556969	MAPRE2	microtubule-associated protein, RP/EB family, member 2	Cytoplasm	other
0.974	A_68_P28089854	MAPT	microtubule-associated protein tau	Cytoplasm	other
0.756	A_68_P27535218	MARS	methionyl-tRNA synthetase	Cytoplasm	enzyme
1.058	A_68_P26022616	MAST1	microtubule associated serine/threonine kinase 1	Cytoplasm	kinase
2.219	A_68_P21634018	MAVS	mitochondrial antiviral signaling protein	Cytoplasm	other
1.419	A_68_P25503660	MAZ	MYC-associated zinc finger protein (purine-binding transcription factor)	Nucleus	transcription regulator
0.842	A_68_P31830398	MBD1	methyl-CpG binding domain protein 1	Nucleus	transcription regulator
0.85	A_68_P27282971	MBD3 (includes EG:53615)	methyl-CpG binding domain protein 3	Nucleus	other
0.777	A_68_P27282961	MBD3 (includes EG:53615)	methyl-CpG binding domain protein 3	Nucleus	other
0.891	A_68_P32375464	MBNL3	muscleblind-like 3 (Drosophila)	Nucleus	other	enzastaurin
0.79	A_68_P28291795	MBOAT2	membrane bound O-acyltransferase domain containing 2	Unknown	other
0.785	A_68_P30389110	MCAT	malonyl CoA:ACP acyltransferase (mitochondrial)	Cytoplasm	enzyme
0.905	A_68_P22056223	MCCC1	methylcrotonoyl-Coenzyme A carboxylase 1 (alpha)	Cytoplasm	enzyme
0.954	A_68_P30566355	MCM4	minichromosome maintenance complex component 4	Nucleus	enzyme
0.753	A_68_P30566353	MCM4	minichromosome maintenance complex component 4	Nucleus	enzyme
0.868	A_68_P25972023	MCM5	minichromosome maintenance complex component 5	Nucleus	enzyme
0.75	A_68_P25972024	MCM5	minichromosome maintenance complex component 5	Nucleus	enzyme
0.751	A_68_P24129157	MCM7	minichromosome maintenance complex component 7	Nucleus	enzyme
0.959	A_68_P25614334	MCOLN1	mucolipin 1	Cytoplasm	ion channel
1.234	A_68_P31130472	MDGA1	MAM domain containing glycosylphosphatidylinositol anchor 1	Plasma Membrane	other
0.813	A_68_P27482565	MDM2	Mdm2 p53 binding protein homolog (mouse)	Nucleus	transcription regulator
0.797	A_68_P22028813	MECOM	MDS1 and EVI1 complex locus	Nucleus	transcription regulator
0.916	A_68_P23308627	MECR	mitochondrial trans-2-enoyl-CoA reductase	Cytoplasm	enzyme
0.802	A_68_P23308626	MECR	mitochondrial trans-2-enoyl-CoA reductase	Cytoplasm	enzyme
1.634	A_68_P29117880	MED10	mediator complex subunit 10	Nucleus	other
0.888	A_68_P27900782	MED11	mediator complex subunit 11	Nucleus	other
0.772	A_68_P27900779	MED11	mediator complex subunit 11	Nucleus	other
1.749	A_68_P24027256	MED13L	mediator complex subunit 13-like	Nucleus	other
0.971	A_68_P21393982	MED19	mediator complex subunit 19	Nucleus	other
1.251	A_68_P25962051	MED26	mediator complex subunit 26	Nucleus	transcription regulator
0.837	A_68_P21096532	MED27	mediator complex subunit 27	Nucleus	transcription regulator
0.779	A_68_P23657077	MED28	mediator complex subunit 28	Nucleus	other
0.751	A_68_P27910209	MED31	mediator complex subunit 31	Nucleus	other
0.785	A_68_P29717921	MED4	mediator complex subunit 4	Nucleus	transcription regulator
1.249	A_68_P22312275	MEF2D	myocyte enhancer factor 2D	Nucleus	transcription regulator
0.833	A_68_P21548536	MEIS2	Meis homeobox 2	Nucleus	transcription regulator
1.29	A_68_P31934028	MEN1	multiple endocrine neoplasia I	Nucleus	transcription regulator
0.93	A_68_P24127560	MEPCE	methylphosphate capping enzyme	Unknown	enzyme
1.588	A_68_P25263202	MESP1	mesoderm posterior 1 homolog (mouse)	Unknown	other
1.454	A_68_P25263200	MESP1	mesoderm posterior 1 homolog (mouse)	Unknown	other
1.176	A_68_P25263201	MESP1	mesoderm posterior 1 homolog (mouse)	Unknown	other
1.147	A_68_P24267641	MET	met proto-oncogene (hepatocyte growth factor receptor)	Plasma Membrane	kinase
1.006	A_68_P31106323	METRN	meteorin, glial cell differentiation regulator	Extracellular Space	other
1.505	A_68_P27922354	METT10D	methyltransferase 10 domain containing	Unknown	other
1.07	A_68_P27922355	METT10D	methyltransferase 10 domain containing	Unknown	other
0.842	A_68_P29603551	METT11D1	methyltransferase 11 domain containing 1	Unknown	other
1.513	A_68_P30485071	METTL7A	methyltransferase like 7A	Unknown	other
1.149	A_68_P22314348	MEX3A	mex-3 homolog A (C. elegans)	Unknown	other
0.852	A_68_P31619427	MGC29506	hypothetical protein MGC29506	Extracellular Space	other
1.078	A_68_P24623662	MGLL	monoglyceride lipase	Plasma Membrane	enzyme
0.789	A_68_P27281283	MIDN	midnolin	Nucleus	other
1.118	A_68_P29330080	MIER3	mesoderm induction early response 1, family member 3	Nucleus	other
1.165	A_68_P23226097	MKNK1	MAP kinase interacting serine/threonine kinase 1	Cytoplasm	kinase	fasoracetam
0.859	A_68_P25169127	MKRN3	makorin ring finger protein 3	Nucleus	other
2.258	A_68_P24817837	MLF2	myeloid leukemia factor 2	Nucleus	other
0.945	A_68_P23547782	MLL3	myeloid/lymphoid or mixed-lineage leukemia 3	Nucleus	transcription regulator
1.03	A_68_P31259246	MLLT1	myeloid/lymphoid or mixed-lineage leukemia (trithorax homolog, Drosophila); translocated to, 1	Nucleus	transcription regulator
0.832	A_68_P21038060	MLLT10	myeloid/lymphoid or mixed-lineage leukemia (trithorax homolog, Drosophila); translocated to, 10	Nucleus	transcription regulator
0.93	A_68_P24152506	MMD2	monocyte to macrophage differentiation-associated 2	Unknown	other
0.871	A_68_P24152505	MMD2	monocyte to macrophage differentiation-associated 2	Unknown	other
0.845	A_68_P26082836	MMP15	matrix metallopeptidase 15 (membrane-inserted)	Extracellular Space	peptidase
1.348	A_68_P23985648	MN1	meningioma (disrupted in balanced translocation) 1	Nucleus	other
0.872	A_68_P23567787	MNX1	motor neuron and pancreas homeobox 1	Nucleus	transcription regulator
1.608	A_68_P22834578	MOBKL2B	MOB1, Mps One Binder kinase activator-like 2B (yeast)	Unknown	other
1.832	A_68_P31561197	MOCOS	molybdenum cofactor sulfurase	Unknown	enzyme
0.958	A_68_P26811598	MON1A	MON1 homolog A (yeast)	Unknown	other
0.775	A_68_P26179657	MON1B	MON1 homolog B (yeast)	Unknown	other
1.327	A_68_P27512351	MON2	MON2 homolog (S. cerevisiae)	Unknown	other
1.16	A_68_P27553119	MORC2	MORC family CW-type zinc finger 2	Unknown	other
0.837	A_68_P26204797	MPHOSPH6	M-phase phosphoprotein 6	Nucleus	other
1.363	A_68_P28077432	MPP2	membrane protein, palmitoylated 2 (MAGUK p55 subfamily member 2)	Plasma Membrane	kinase
1.191	A_68_P28077442	MPP2	membrane protein, palmitoylated 2 (MAGUK p55 subfamily member 2)	Plasma Membrane	kinase
1.045	A_68_P28565710	MPP5	membrane protein, palmitoylated 5 (MAGUK p55 subfamily member 5)	Plasma Membrane	kinase
1.65	A_68_P30359767	MPST	mercaptopyruvate sulfurtransferase	Cytoplasm	enzyme
1.44	A_68_P30359766	MPST	mercaptopyruvate sulfurtransferase	Cytoplasm	enzyme	bicifadine, DOV-102,677, SLV-314, desvenlafaxine, milnacipran, trazodone, sibutramine, fluoxetine, sertraline, fluvoxamine, paroxetine, clomipramine, fluoxetine/olanzapine, amitriptyline/perphenazine, amitriptyline/chlordiazepoxide, (S)-duloxetine, citalopram, venlafaxine, amitriptyline, bupropion, dexfenfluramine, escitalopram
0.777	A_68_P25953856	MPV17L2	MPV17 mitochondrial membrane protein-like 2	Unknown	other
0.859	A_68_P26319359	MRE11A	MRE11 meiotic recombination 11 homolog A (S. cerevisiae)	Nucleus	enzyme
0.966	A_68_P20335535	MREG	melanoregulin	Unknown	other
1.052	A_68_P26019018	MRI1	methylthioribose-1-phosphate isomerase homolog (S. cerevisiae)	Cytoplasm	translation regulator
0.753	A_68_P26019016	MRI1	methylthioribose-1-phosphate isomerase homolog (S. cerevisiae)	Cytoplasm	translation regulator
0.871	A_68_P28184854	MRPL12	mitochondrial ribosomal protein L12	Cytoplasm	other
1.346	A_68_P25956949	MRPL34	mitochondrial ribosomal protein L34	Cytoplasm	other
1.296	A_68_P23188351	MRPL37	mitochondrial ribosomal protein L37	Cytoplasm	enzyme
0.908	A_68_P22039663	MRPL47	mitochondrial ribosomal protein L47	Cytoplasm	other
0.991	A_68_P24591488	MRPL53	mitochondrial ribosomal protein L53	Unknown	other	fasoracetam
0.864	A_68_P24591487	MRPL53	mitochondrial ribosomal protein L53	Unknown	other
0.761	A_68_P24591489	MRPL53	mitochondrial ribosomal protein L53	Unknown	other
0.912	A_68_P27288457	MRPL54	mitochondrial ribosomal protein L54	Unknown	other
1.202	A_68_P27835439	MRPL55	mitochondrial ribosomal protein L55	Unknown	other
1.085	A_68_P24932173	MRPS35	mitochondrial ribosomal protein S35	Cytoplasm	other
0.907	A_68_P20047724	MSC	musculin (activated B-cell factor-1)	Cytoplasm	transcription regulator
1.861	A_68_P24009511	MSI1	musashi homolog 1 (Drosophila)	Cytoplasm	other
1.207	A_68_P32817205	MSL3	male-specific lethal 3 homolog (Drosophila)	Nucleus	transcription regulator
0.904	A_68_P29667754	MSRA	methionine sulfoxide reductase A	Cytoplasm	enzyme
2.416	A_68_P25581947	MSX3	homeobox, msh-like 3	Nucleus	transcription regulator
1.35	A_68_P25581949	MSX3	homeobox, msh-like 3	Nucleus	transcription regulator
0.927	A_68_P25581951	MSX3	homeobox, msh-like 3	Nucleus	transcription regulator
1.283	A_68_P21419238	MTCH2	mitochondrial carrier homolog 2 (C. elegans)	Cytoplasm	other
0.895	A_68_P23270359	MTF1	metal-regulatory transcription factor 1	Nucleus	transcription regulator
1.205	A_68_P24171030	MTIF3	mitochondrial translational initiation factor 3	Cytoplasm	translation regulator	fasoracetam
0.777	A_68_P24171031	MTIF3	mitochondrial translational initiation factor 3	Cytoplasm	translation regulator
1.035	A_68_P31462885	MTPAP	mitochondrial poly(A) polymerase	Unknown	other
1.43	A_68_P26905240	MTRF1L	mitochondrial translational release factor 1-like	Cytoplasm	translation regulator
0.759	A_68_P30252141	MTSS1	metastasis suppressor 1	Cytoplasm	other
0.974	A_68_P32181752	MXI1	MAX interactor 1	Nucleus	transcription regulator
1.547	A_68_P30267532	MYC	v-myc myelocytomatosis viral oncogene homolog (avian)	Nucleus	transcription regulator
1.089	A_68_P30267516	MYC	v-myc myelocytomatosis viral oncogene homolog (avian)	Nucleus	transcription regulator
0.945	A_68_P29865209	MYCBP2	MYC binding protein 2	Nucleus	enzyme
1.047	A_68_P28246294	MYCN	v-myc myelocytomatosis viral related oncogene, neuroblastoma derived (avian)	Nucleus	transcription regulator
0.754	A_68_P32231472	MYCS	myc-like oncogene, s-myc protein	Nucleus	transcription regulator
0.829	A_68_P27890680	MYH10	myosin, heavy chain 10, non-muscle	Cytoplasm	other
0.92	A_68_P30561507	MYH11	myosin, heavy chain 11, smooth muscle	Cytoplasm	other
1.04	A_68_P30356219	MYH9	myosin, heavy chain 9, non-muscle	Cytoplasm	enzyme
0.802	A_68_P30356229	MYH9	myosin, heavy chain 9, non-muscle	Cytoplasm	enzyme
0.821	A_68_P31331961	MYL9 (includes EG:10398)	myosin, light chain 9, regulatory	Cytoplasm	other
0.897	A_68_P30082781	MYO10	myosin X	Cytoplasm	other
0.756	A_68_P27956332	MYO1D	myosin ID	Plasma Membrane	other
1.152	A_68_P25353648	MYO7A	myosin VIIA	Cytoplasm	enzyme
0.924	A_68_P24990787	MYPOP	Myb-related transcription factor, partner of profilin	Nucleus	transcription regulator
1.126	A_68_P28037995	MYST2	MYST histone acetyltransferase 2	Nucleus	enzyme
0.967	A_68_P28037996	MYST2	MYST histone acetyltransferase 2	Nucleus	enzyme
0.747	A_68_P25713189	MYST3	MYST histone acetyltransferase (monocytic leukemia) 3	Nucleus	enzyme
1.773	A_68_P29453021	MYST4	MYST histone acetyltransferase (monocytic leukemia) 4	Nucleus	transcription regulator
1.214	A_68_P24191786	N4BP2L1	NEDD4 binding protein 2-like 1	Unknown	other
0.745	A_68_P24192205	N4BP2L2	NEDD4 binding protein 2-like 2	Unknown	other
0.854	A_68_P21076473	NACC2	NACC family member 2, BEN and BTB (POZ) domain containing	Unknown	other
1.271	A_68_P24595551	NAGK	N-acetylglucosamine kinase	Cytoplasm	kinase
0.977	A_68_P30514373	NAGPA	N-acetylglucosamine-1-phosphodiester alpha-N-acetylglucosaminidase	Cytoplasm	enzyme
0.865	A_68_P30514374	NAGPA	N-acetylglucosamine-1-phosphodiester alpha-N-acetylglucosaminidase	Cytoplasm	enzyme
0.974	A_68_P21742434	NANP	N-acetylneuraminic acid phosphatase	Unknown	enzyme
0.753	A_68_P30344753	NAPRT1	nicotinate phosphoribosyltransferase domain containing 1	Unknown	enzyme
0.947	A_68_P25348298	NARS2	asparaginyl-tRNA synthetase 2, mitochondrial (putative)	Unknown	other
0.894	A_68_P21485380	NAT10	N-acetyltransferase 10 (GCN5-related)	Nucleus	enzyme
0.785	A_68_P21485377	NAT10	N-acetyltransferase 10 (GCN5-related)	Nucleus	enzyme
0.847	A_68_P26373643	NCAPD3	non-SMC condensin II complex, subunit D3	Nucleus	other
0.96	A_68_P30650225	NCBP2	nuclear cap binding protein subunit 2, 20kDa	Nucleus	other
1.202	A_68_P23281848	NCDN	neurochondrin	Unknown	other
0.77	A_68_P20411732	NCL	nucleolin	Nucleus	other
0.902	A_68_P20040936	NCOA2	nuclear receptor coactivator 2	Nucleus	transcription regulator
1.04	A_68_P31166483	NCRNA00171	non-protein coding RNA 171	Unknown	other
0.812	A_68_P24946360	NDUFA3	NADH dehydrogenase (ubiquinone) 1 alpha subcomplex, 3, 9kDa	Cytoplasm	enzyme
0.774	A_68_P27536268	NDUFA4L2	NADH dehydrogenase (ubiquinone) 1 alpha subcomplex, 4-like 2	Unknown	enzyme
0.912	A_68_P27281950	NDUFS7	NADH dehydrogenase (ubiquinone) Fe-S protein 7, 20kDa (NADH-coenzyme Q reductase)	Cytoplasm	enzyme
0.747	A_68_P31920649	NDUFV1	NADH dehydrogenase (ubiquinone) flavoprotein 1, 51kDa	Cytoplasm	enzyme
1.312	A_68_P23362013	NECAP2	NECAP endocytosis associated 2	Cytoplasm	other	dextromethorphan/guaifenesin, morphine/dextromethorphan, neramexane, bicifadine, delucemine, CR 2249, besonprodil, UK-240455, ketamine, felbamate, memantine, orphenadrine, cycloserine, N-(2-indanyl)glycinamide, dextromethorphan, brompheniramine/dextromethorphan/pseudoephedrine, chlorpheniramine/dextromethorphan/phenylephrine, carbinoxamine/dextromethorphan/pseudoephedrine, dextromethorphan/promet…
0.775	A_68_P23362015	NECAP2	NECAP endocytosis associated 2	Cytoplasm	other
1.112	A_68_P26628945	NEDD4	neural precursor cell expressed, developmentally down-regulated 4	Cytoplasm	enzyme
0.78	A_68_P29619204	NEDD8	neural precursor cell expressed, developmentally down-regulated 8	Nucleus	enzyme
1.103	A_68_P28977624	NEDD9	neural precursor cell expressed, developmentally down-regulated 9	Nucleus	other
0.885	A_68_P28977622	NEDD9	neural precursor cell expressed, developmentally down-regulated 9	Nucleus	other
0.752	A_68_P29689078	NEFL	neurofilament, light polypeptide	Cytoplasm	other
0.748	A_68_P29689297	NEFM	neurofilament, medium polypeptide	Cytoplasm	other
0.827	A_68_P26026036	NETO2	neuropilin (NRP) and tolloid (TLL)-like 2	Unknown	other
1.088	A_68_P32148147	NEURL	neuralized homolog (Drosophila)	Nucleus	other
0.933	A_68_P28055689	NEUROD2	neurogenic differentiation 2	Nucleus	transcription regulator
0.904	A_68_P31866356	NFATC1	nuclear factor of activated T-cells, cytoplasmic, calcineurin-dependent 1	Nucleus	transcription regulator
0.791	A_68_P31866221	NFATC1	nuclear factor of activated T-cells, cytoplasmic, calcineurin-dependent 1	Nucleus	transcription regulator
0.955	A_68_P29620074	NFATC4	nuclear factor of activated T-cells, cytoplasmic, calcineurin-dependent 4	Nucleus	transcription regulator
1.121	A_68_P21345541	NFE2L2	nuclear factor (erythroid-derived 2)-like 2	Nucleus	transcription regulator
1.92	A_68_P23134359	NFIA	nuclear factor I/A	Nucleus	transcription regulator
0.914	A_68_P23134313	NFIA	nuclear factor I/A	Nucleus	transcription regulator
1.08	A_68_P23057176	NFIB	nuclear factor I/B	Nucleus	transcription regulator
1.017	A_68_P29041263	NFIL3	nuclear factor, interleukin 3 regulated	Nucleus	transcription regulator
0.901	A_68_P26021884	NFIX	nuclear factor I/X (CCAAT-binding transcription factor)	Nucleus	transcription regulator
0.818	A_68_P30349610	NFKBIL2	nuclear factor of kappa light polypeptide gene enhancer in B-cells inhibitor-like 2	Cytoplasm	transcription regulator
1.376	A_68_P21769693	NFS1	NFS1 nitrogen fixation 1 homolog (S. cerevisiae)	Cytoplasm	enzyme
0.837	A_68_P22378544	NHLH2	nescient helix loop helix 2	Nucleus	other
0.824	A_68_P29011093	NHLRC1	NHL repeat containing 1	Cytoplasm	enzyme
1.158	A_68_P32201468	NHLRC2	NHL repeat containing 2	Unknown	enzyme	dasatinib
1.056	A_68_P32201474	NHLRC2	NHL repeat containing 2	Unknown	enzyme
0.978	A_68_P30381132	NHP2L1	NHP2 non-histone chromosome protein 2-like 1 (S. cerevisiae)	Nucleus	other
2.173	A_68_P32788263	NHS	Nance-Horan syndrome (congenital cataracts and dental anomalies)	Nucleus	other
2.048	A_68_P32788264	NHS	Nance-Horan syndrome (congenital cataracts and dental anomalies)	Nucleus	other
1.757	A_68_P32788262	NHS	Nance-Horan syndrome (congenital cataracts and dental anomalies)	Nucleus	other
0.773	A_68_P29443157	NID2	nidogen 2 (osteonidogen)	Extracellular Space	other
0.752	A_68_P32321831	NKAP	NFKB activating protein	Unknown	other
0.789	A_68_P28873009	NKAPL	NFKB activating protein-like	Unknown	other
0.837	A_68_P29437791	NKIRAS1	NFKB inhibitor interacting Ras-like 1	Unknown	enzyme
0.995	A_68_P26885093	NKTR	natural killer-tumor recognition sequence	Plasma Membrane	other
0.991	A_68_P32127593	NKX2-3	NK2 transcription factor related, locus 3 (Drosophila)	Nucleus	transcription regulator
0.827	A_68_P21722295	NKX2-4	NK2 homeobox 4	Nucleus	transcription regulator
0.867	A_68_P31112803	NKX2-5	NK2 transcription factor related, locus 5 (Drosophila)	Nucleus	transcription regulator
0.809	A_68_P31112703	NKX2-5	NK2 transcription factor related, locus 5 (Drosophila)	Nucleus	transcription regulator
0.979	A_68_P25578888	NKX6-2	NK6 homeobox 2	Nucleus	transcription regulator
1.122	A_68_P31100171	NME3	non-metastatic cells 3, protein expressed in	Extracellular Space	kinase
0.844	A_68_P20723967	NMNAT2	nicotinamide nucleotide adenylyltransferase 2	Cytoplasm	enzyme
1.09	A_68_P21777848	NNAT	neuronatin	Plasma Membrane	transporter
0.797	A_68_P24466340	NOD1	nucleotide-binding oligomerization domain containing 1	Cytoplasm	other
0.878	A_68_P31553011	NOL4	nucleolar protein 4	Nucleus	other
1.087	A_68_P28989936	NOL7	nucleolar protein 7, 27kDa	Nucleus	other
0.811	A_68_P23567513	NOM1	nucleolar protein with MIF4G domain 1	Nucleus	other
1.225	A_68_P24818881	NOP2	NOP2 nucleolar protein homolog (yeast)	Nucleus	other
1.117	A_68_P25091031	NOSIP	nitric oxide synthase interacting protein	Cytoplasm	other
0.757	A_68_P25091030	NOSIP	nitric oxide synthase interacting protein	Cytoplasm	other
1.377	A_68_P24990655	NOVA2	neuro-oncological ventral antigen 2	Nucleus	other
0.776	A_68_P24990652	NOVA2	neuro-oncological ventral antigen 2	Nucleus	other
0.99	A_68_P28445667	NPAS3	neuronal PAS domain protein 3	Nucleus	other
1.19	A_68_P26521207	NPAT	nuclear protein, ataxia-telangiectasia locus	Nucleus	other
0.816	A_68_P26789122	NPHP3	nephronophthisis 3 (adolescent)	Unknown	other
1.051	A_68_P20742452	NPHS2	nephrosis 2, idiopathic, steroid-resistant (podocin)	Plasma Membrane	other
1.327	A_68_P27693121	NPM1 (includes EG:18148)	nucleophosmin 1	Nucleus	transcription regulator
0.858	A_68_P20413381	NPPC	natriuretic peptide precursor C	Extracellular Space	other
1.054	A_68_P22325405	NPR1	natriuretic peptide receptor A/guanylate cyclase A (atrionatriuretic peptide receptor A)	Plasma Membrane	enzyme
1.146	A_68_P24161584	NPTX2	neuronal pentraxin II	Extracellular Space	other
1.085	A_68_P27095772	NR2E1 (includes EG:7101)	nuclear receptor subfamily 2, group E, member 1	Nucleus	ligand-dependent nuclear receptor
0.85	A_68_P27095619	NR2E1 (includes EG:7101)	nuclear receptor subfamily 2, group E, member 1	Nucleus	ligand-dependent nuclear receptor
0.792	A_68_P29162267	NR2F1	nuclear receptor subfamily 2, group F, member 1	Nucleus	ligand-dependent nuclear receptor
1.494	A_68_P31640483	NR3C1	nuclear receptor subfamily 3, group C, member 1 (glucocorticoid receptor)	Nucleus	ligand-dependent nuclear receptor
0.958	A_68_P30490708	NR4A1	nuclear receptor subfamily 4, group A, member 1	Nucleus	ligand-dependent nuclear receptor
1.048	A_68_P21239898	NR4A2	nuclear receptor subfamily 4, group A, member 2	Nucleus	ligand-dependent nuclear receptor
0.75	A_68_P22898146	NR4A3	nuclear receptor subfamily 4, group A, member 3	Nucleus	ligand-dependent nuclear receptor
0.781	A_68_P21150022	NR5A1	nuclear receptor subfamily 5, group A, member 1	Nucleus	ligand-dependent nuclear receptor
0.75	A_68_P21150023	NR5A1	nuclear receptor subfamily 5, group A, member 1	Nucleus	ligand-dependent nuclear receptor
0.75	A_68_P30346016	NRBP2	nuclear receptor binding protein 2	Unknown	enzyme
1.117	A_68_P24329785	NRF1	nuclear respiratory factor 1	Nucleus	transcription regulator
1.213	A_68_P30884150	NRIP1	nuclear receptor interacting protein 1	Nucleus	transcription regulator
0.964	A_68_P25409999	NRIP3	nuclear receptor interacting protein 3	Unknown	other	ISAtx-247, tacrolimus, pimecrolimus, cyclosporin A
0.813	A_68_P31161377	NRM	nurim (nuclear envelope membrane protein)	Nucleus	other
1.418	A_68_P28950708	NRN1	neuritin 1	Cytoplasm	other
1.157	A_68_P28616630	NRP	neural regeneration protein	Unknown	other
1.17	A_68_P20282835	NRP2	neuropilin 2	Plasma Membrane	kinase
0.86	A_68_P31934665	NRXN2	neurexin 2	Plasma Membrane	transporter
1.027	A_68_P28621835	NRXN3	neurexin 3	Plasma Membrane	transporter
0.816	A_68_P32593240	NSBP1	nucleosomal binding protein 1	Nucleus	transcription regulator
0.898	A_68_P20936020	NSL1	NSL1, MIND kinetochore complex component, homolog (S. cerevisiae)	Nucleus	other
0.871	A_68_P20936018	NSL1	NSL1, MIND kinetochore complex component, homolog (S. cerevisiae)	Nucleus	other
0.785	A_68_P22705747	NSMAF	neutral sphingomyelinase (N-SMase) activation associated factor	Cytoplasm	other
0.919	A_68_P25494918	NSMCE1	non-SMC element 1 homolog (S. cerevisiae)	Nucleus	transporter
1.122	A_68_P29509870	NT5DC2	5'-nucleotidase domain containing 2	Unknown	other
1.158	A_68_P26388506	NTM	neurotrimin	Plasma Membrane	other
0.808	A_68_P21096081	NTNG2	netrin G2	Plasma Membrane	enzyme
1.026	A_68_P30542116	NUBP1	nucleotide binding protein 1 (MinD homolog, E. coli)	Unknown	other
0.824	A_68_P25448397	NUCB2	nucleobindin 2	Nucleus	other
0.764	A_68_P20618262	NUCKS1	nuclear casein kinase and cyclin-dependent kinase substrate 1	Nucleus	kinase
1.027	A_68_P27737055	NUDCD2	NudC domain containing 2	Unknown	other
1.451	A_68_P27567298	NUDCD3	NudC domain containing 3	Unknown	other
0.784	A_68_P29718025	NUDT15	nudix (nucleoside diphosphate linked moiety X)-type motif 15	Unknown	phosphatase
1.436	A_68_P27483041	NUP107	nucleoporin 107kDa	Nucleus	transporter
1.01	A_68_P27483040	NUP107	nucleoporin 107kDa	Nucleus	transporter
0.855	A_68_P27483043	NUP107	nucleoporin 107kDa	Nucleus	transporter
0.896	A_68_P29009462	NUP153	nucleoporin 153kDa	Nucleus	transporter
0.761	A_68_P21418382	NUP160	nucleoporin 160kDa	Nucleus	transporter
0.981	A_68_P30397616	NUP50	nucleoporin 50kDa	Nucleus	transporter
0.748	A_68_P30397615	NUP50	nucleoporin 50kDa	Nucleus	transporter
0.77	A_68_P23894277	NUP54	nucleoporin 54kDa	Nucleus	transporter	asenapine, WAY-181187
1.207	A_68_P27536458	NXPH4	neurexophilin 4	Extracellular Space	other
0.823	A_68_P26460520	OAF	OAF homolog (Drosophila)	Unknown	other
0.754	A_68_P27285692	OAZ1	ornithine decarboxylase antizyme 1	Cytoplasm	enzyme
0.867	A_68_P29269011	OCLN	occludin	Plasma Membrane	enzyme
0.864	A_68_P22606648	ODF2L	outer dense fiber of sperm tails 2-like	Unknown	other
0.754	A_68_P27567709	OGDH	oxoglutarate (alpha-ketoglutarate) dehydrogenase (lipoamide)	Cytoplasm	enzyme
1.205	A_68_P24758831	OGG1	8-oxoguanine DNA glycosylase	Nucleus	enzyme	mibefradil
1.138	A_68_P31958229	OLFR1419	olfactory receptor 1419	Plasma Membrane	G-protein coupled receptor
0.999	A_68_P30961698	OLIG2	oligodendrocyte lineage transcription factor 2	Nucleus	transcription regulator
0.894	A_68_P30961699	OLIG2	oligodendrocyte lineage transcription factor 2	Nucleus	transcription regulator
1.337	A_68_P30347362	OPLAH	5-oxoprolinase (ATP-hydrolysing)	Unknown	enzyme
1.24	A_68_P24053486	ORAI1	ORAI calcium release-activated calcium modulator 1	Plasma Membrane	ion channel
1.083	A_68_P28057357	ORMDL3	ORM1-like 3 (S. cerevisiae)	Cytoplasm	other
1.353	A_68_P31958762	OSBP	oxysterol binding protein	Cytoplasm	other
0.788	A_68_P31958761	OSBP	oxysterol binding protein	Cytoplasm	other
1.181	A_68_P27553885	OSBP2	oxysterol binding protein 2	Cytoplasm	other	misoprostol, prostaglandin E2, prostaglandin E1, carboprost, ecraprost, diclofenac/misoprostol, bimatoprost, ONO-8711
0.749	A_68_P23277932	OSCP1	organic solute carrier partner 1	Extracellular Space	other
0.756	A_68_P31992141	OSTF1	osteoclast stimulating factor 1	Nucleus	transcription regulator
1.071	A_68_P29237605	OTP	orthopedia homeobox	Nucleus	transcription regulator
0.872	A_68_P29237591	OTP	orthopedia homeobox	Nucleus	transcription regulator
0.863	A_68_P29237601	OTP	orthopedia homeobox	Nucleus	transcription regulator
0.755	A_68_P29237604	OTP	orthopedia homeobox	Nucleus	transcription regulator
0.881	A_68_P25171970	OTUD7A	OTU domain containing 7A	Cytoplasm	other
0.998	A_68_P27638920	OTX1	orthodenticle homeobox 1	Nucleus	transcription regulator
0.766	A_68_P27638929	OTX1	orthodenticle homeobox 1	Nucleus	transcription regulator
1.948	A_68_P29589398	OTX2	orthodenticle homeobox 2	Nucleus	transcription regulator
0.942	A_68_P29589395	OTX2	orthodenticle homeobox 2	Nucleus	transcription regulator
0.908	A_68_P29589396	OTX2	orthodenticle homeobox 2	Nucleus	transcription regulator
0.813	A_68_P29589391	OTX2	orthodenticle homeobox 2	Nucleus	transcription regulator
1.132	A_68_P21630526	OXT	oxytocin, prepropeptide	Extracellular Space	other
0.878	A_68_P27168072	P4HA1	prolyl 4-hydroxylase, alpha polypeptide I	Cytoplasm	enzyme
0.852	A_68_P26815588	P4HTM	prolyl 4-hydroxylase, transmembrane (endoplasmic reticulum)	Cytoplasm	enzyme
0.862	A_68_P32625281	PABPC5	poly(A) binding protein, cytoplasmic 5	Cytoplasm	other
0.849	A_68_P21421547	PACSIN3	protein kinase C and casein kinase substrate in neurons 3	Cytoplasm	other
0.926	A_68_P27922137	PAFAH1B1	platelet-activating factor acetylhydrolase, isoform Ib, subunit 1 (45kDa)	Cytoplasm	enzyme
0.926	A_68_P25911983	PALLD	palladin, cytoskeletal associated protein	Cytoplasm	other
0.908	A_68_P22946062	PALM2	paralemmin 2	Plasma Membrane	other
2	A_68_P26017634	PALM3	Paralemmin-3	Unknown	other
1.246	A_68_P27540627	PAN2 (includes EG:9924)	PAN2 poly(A) specific ribonuclease subunit homolog (S. cerevisiae)	Cytoplasm	peptidase
1.492	A_68_P21634175	PANK2	pantothenate kinase 2	Cytoplasm	kinase
1.252	A_68_P21634174	PANK2	pantothenate kinase 2	Cytoplasm	kinase
1.874	A_68_P31093354	PAQR4	progestin and adipoQ receptor family member IV	Unknown	other
1.212	A_68_P31093353	PAQR4	progestin and adipoQ receptor family member IV	Unknown	other
0.804	A_68_P20075274	PAQR8	progestin and adipoQ receptor family member VIII	Plasma Membrane	other
0.758	A_68_P26261065	PARD3	par-3 partitioning defective 3 homolog (C. elegans)	Plasma Membrane	other
1.231	A_68_P31861989	PARD6G	par-6 partitioning defective 6 homolog gamma (C. elegans)	Plasma Membrane	other
1.129	A_68_P29516151	PARG	poly (ADP-ribose) glycohydrolase	Cytoplasm	enzyme
0.869	A_68_P24832845	PARP11	poly (ADP-ribose) polymerase family, member 11	Unknown	other
1.124	A_68_P26554372	PARP6	poly (ADP-ribose) polymerase family, member 6	Unknown	other
0.839	A_68_P27551127	PATZ1	POZ (BTB) and AT hook containing zinc finger 1	Nucleus	transcription regulator
0.872	A_68_P21723786	PAX1	paired box 1	Nucleus	transcription regulator
0.956	A_68_P20370401	PAX3	paired box 3	Nucleus	transcription regulator
0.916	A_68_P22878638	PAX5	paired box 5	Nucleus	transcription regulator
0.895	A_68_P22878639	PAX5	paired box 5	Nucleus	transcription regulator
0.848	A_68_P22878647	PAX5	paired box 5	Nucleus	transcription regulator
1.925	A_68_P23354394	PAX7	paired box 7	Nucleus	transcription regulator
1.293	A_68_P23354422	PAX7	paired box 7	Nucleus	transcription regulator
0.851	A_68_P23354491	PAX7	paired box 7	Nucleus	transcription regulator
1.866	A_68_P28458259	PAX9	paired box 9	Nucleus	transcription regulator
1.3	A_68_P28458295	PAX9	paired box 9	Nucleus	transcription regulator
1.042	A_68_P28458258	PAX9	paired box 9	Nucleus	transcription regulator
1.026	A_68_P28458297	PAX9	paired box 9	Nucleus	transcription regulator
0.838	A_68_P28458296	PAX9	paired box 9	Nucleus	transcription regulator
1.571	A_68_P26803575	PCBP4	poly(rC) binding protein 4	Nucleus	other
0.878	A_68_P26803574	PCBP4	poly(rC) binding protein 4	Nucleus	other
0.748	A_68_P29962215	PCCA	propionyl Coenzyme A carboxylase, alpha polypeptide	Cytoplasm	enzyme
0.746	A_68_P29962214	PCCA	propionyl Coenzyme A carboxylase, alpha polypeptide	Cytoplasm	enzyme
0.982	A_68_P22101767	PCDH10	protocadherin 10	Plasma Membrane	other
0.762	A_68_P29773654	PCDH17	protocadherin 17	Unknown	other
0.981	A_68_P31626760	PCDHA13	protocadherin alpha 13	Plasma Membrane	other
1.232	A_68_P31626318	PCDHA5	protocadherin alpha 5	Plasma Membrane	other
0.982	A_68_P31629941	PCDHGA12	protocadherin gamma subfamily A, 12	Plasma Membrane	other
0.879	A_68_P31629940	PCDHGA12	protocadherin gamma subfamily A, 12	Plasma Membrane	other
0.99	A_68_P24591297	PCGF1	polycomb group ring finger 1	Unknown	other
0.786	A_68_P24591296	PCGF1	polycomb group ring finger 1	Unknown	other
1.036	A_68_P32240902	PCSK1N	proprotein convertase subtilisin/kexin type 1 inhibitor	Extracellular Space	other
0.768	A_68_P26476664	PCSK7	proprotein convertase subtilisin/kexin type 7	Cytoplasm	peptidase
0.918	A_68_P29482950	PDE12	phosphodiesterase 12	Unknown	other
1.343	A_68_P25953737	PDE4C	phosphodiesterase 4C, cAMP-specific (phosphodiesterase E1 dunce homolog, Drosophila)	Cytoplasm	enzyme
0.92	A_68_P29314990	PDE4D	phosphodiesterase 4D, cAMP-specific (phosphodiesterase E3 dunce homolog, Drosophila)	Cytoplasm	enzyme
1.757	A_68_P30670425	PDIA5	protein disulfide isomerase family A, member 5	Cytoplasm	enzyme	SCIO-469, RO-3201195
2.142	A_68_P23322024	PDIK1L	PDLIM1 interacting kinase 1 like	Unknown	kinase
0.8	A_68_P21322067	PDK1	pyruvate dehydrogenase kinase, isozyme 1	Cytoplasm	kinase
0.835	A_68_P28036284	PDK2	pyruvate dehydrogenase kinase, isozyme 2	Cytoplasm	kinase
0.909	A_68_P32536210	PDK3	pyruvate dehydrogenase kinase, isozyme 3	Cytoplasm	kinase
0.822	A_68_P29699783	PDLIM2	PDZ and LIM domain 2 (mystique)	Cytoplasm	other
0.861	A_68_P32218811	PDZD8	PDZ domain containing 8	Unknown	other
0.797	A_68_P32218813	PDZD8	PDZ domain containing 8	Unknown	other
1.471	A_68_P25169313	PEG12	paternally expressed 12	Unknown	other
1.995	A_68_P22696140	PENK	proenkephalin	Extracellular Space	other
0.854	A_68_P25614133	PEX11G	peroxisomal biogenesis factor 11 gamma	Cytoplasm	other
1.743	A_68_P27271651	PFKL	phosphofructokinase, liver	Cytoplasm	kinase
0.761	A_68_P27271654	PFKL	phosphofructokinase, liver	Cytoplasm	kinase
0.936	A_68_P25957709	PGLS	6-phosphogluconolactonase	Cytoplasm	enzyme
0.988	A_68_P25366410	PGM2L1	phosphoglucomutase 2-like 1	Unknown	enzyme
0.797	A_68_P25953241	PGPEP1	pyroglutamyl-peptidase I	Cytoplasm	peptidase
0.826	A_68_P22031105	PHC3	polyhomeotic homolog 3 (Drosophila)	Nucleus	other
1.139	A_68_P23415878	PHF13	PHD finger protein 13	Unknown	other
0.897	A_68_P27796179	PHF15	PHD finger protein 15	Unknown	other
0.836	A_68_P27898382	PHF23	PHD finger protein 23	Unknown	other
1.395	A_68_P25601378	PHLDA2	pleckstrin homology-like domain, family A, member 2	Cytoplasm	other
1.079	A_68_P25601374	PHLDA2	pleckstrin homology-like domain, family A, member 2	Cytoplasm	other
0.91	A_68_P21073068	PHPT1	phosphohistidine phosphatase 1	Cytoplasm	phosphatase
0.961	A_68_P23523151	PHTF2	putative homeodomain transcription factor 2	Cytoplasm	other
0.817	A_68_P31127334	PI16	peptidase inhibitor 16	Extracellular Space	other
0.847	A_68_P26573403	PIAS1	protein inhibitor of activated STAT, 1	Nucleus	transcription regulator
1.694	A_68_P20832748	PIGM	phosphatidylinositol glycan anchor biosynthesis, class M	Cytoplasm	enzyme
1.488	A_68_P20832750	PIGM	phosphatidylinositol glycan anchor biosynthesis, class M	Cytoplasm	enzyme	minoxidil, glyburide/metformin, glipizide/metformin, tolbutamide, glipizide, glyburide, tolazamide, acetohexamide, chlorpropamide, glimepiride
1.204	A_68_P20832749	PIGM	phosphatidylinositol glycan anchor biosynthesis, class M	Cytoplasm	enzyme
1.726	A_68_P31592066	PIK3C3	phosphoinositide-3-kinase, class 3	Cytoplasm	kinase
1.235	A_68_P31592067	PIK3C3	phosphoinositide-3-kinase, class 3	Cytoplasm	kinase
1.32	A_68_P26798471	PIK3R4	phosphoinositide-3-kinase, regulatory subunit 4	Cytoplasm	kinase
0.963	A_68_P31128237	PIM1	pim-1 oncogene	Cytoplasm	kinase
1.096	A_68_P26343283	PIN1	peptidylprolyl cis/trans isomerase, NIMA-interacting 1	Nucleus	enzyme
1.387	A_68_P29664076	PINX1	PIN2-interacting protein 1	Nucleus	other
0.822	A_68_P21042870	PIP4K2A	phosphatidylinositol-5-phosphate 4-kinase, type II, alpha	Cytoplasm	kinase
0.763	A_68_P21116154	PIP5KL1	phosphatidylinositol-4-phosphate 5-kinase-like 1	Unknown	kinase
0.746	A_68_P21116153	PIP5KL1	phosphatidylinositol-4-phosphate 5-kinase-like 1	Unknown	kinase
1.009	A_68_P31921043	PITPNM1	phosphatidylinositol transfer protein, membrane-associated 1	Cytoplasm	transporter
0.878	A_68_P27909149	PITPNM3	PITPNM family member 3	Cytoplasm	transporter
0.784	A_68_P29057293	PITX1	paired-like homeodomain 1	Nucleus	transcription regulator
0.833	A_68_P32142236	PITX3	paired-like homeodomain 3	Nucleus	transcription regulator
1.116	A_68_P31295072	PJA2	praja ring finger 2	Cytoplasm	other
1.09	A_68_P26554638	PKM2	pyruvate kinase, muscle	Cytoplasm	kinase
1.064	A_68_P26870418	PLCD1	phospholipase C, delta 1	Cytoplasm	enzyme
2.571	A_68_P21796694	PLCG1	phospholipase C, gamma 1	Cytoplasm	enzyme
0.781	A_68_P21796698	PLCG1	phospholipase C, gamma 1	Cytoplasm	enzyme
0.944	A_68_P31229025	PLCL2	phospholipase C-like 2	Cytoplasm	enzyme
0.932	A_68_P30346761	PLEC1	plectin 1, intermediate filament binding protein 500kDa	Cytoplasm	other
0.771	A_68_P21351697	PLEKHA3	pleckstrin homology domain containing, family A (phosphoinositide binding specific) member 3	Cytoplasm	other
0.775	A_68_P28554436	PLEKHG3	pleckstrin homology domain containing, family G (with RhoGef domain) member 3	Unknown	other
2.486	A_68_P25477633	PLK1	polo-like kinase 1 (Drosophila)	Nucleus	kinase
1.227	A_68_P25477635	PLK1	polo-like kinase 1 (Drosophila)	Nucleus	kinase
0.838	A_68_P23232644	PLK3	polo-like kinase 3 (Drosophila)	Nucleus	kinase
0.802	A_68_P22081518	PLK4	polo-like kinase 4 (Drosophila)	Cytoplasm	kinase
1.242	A_68_P27362371	PLXNC1	plexin C1	Plasma Membrane	other
1.159	A_68_P27362358	PLXNC1	plexin C1	Plasma Membrane	other
0.938	A_68_P24774310	PLXND1	plexin D1	Plasma Membrane	transmembrane receptor
1.117	A_68_P27857782	PMP22	peripheral myelin protein 22	Plasma Membrane	other
0.811	A_68_P27857781	PMP22	peripheral myelin protein 22	Plasma Membrane	other
1.339	A_68_P28056108	PNMT	phenylethanolamine N-methyltransferase	Cytoplasm	enzyme
1.28	A_68_P28056107	PNMT	phenylethanolamine N-methyltransferase	Cytoplasm	enzyme
1.23	A_68_P28056109	PNMT	phenylethanolamine N-methyltransferase	Cytoplasm	enzyme
0.827	A_68_P25588915	PNPLA2	patatin-like phospholipase domain containing 2	Cytoplasm	enzyme
0.93	A_68_P28397153	PNPLA8	patatin-like phospholipase domain containing 8	Cytoplasm	enzyme
1.589	A_68_P28047697	PNPO	pyridoxamine 5'-phosphate oxidase	Unknown	enzyme
0.944	A_68_P28047698	PNPO	pyridoxamine 5'-phosphate oxidase	Unknown	enzyme
0.926	A_68_P27267009	POFUT2	protein O-fucosyltransferase 2	Cytoplasm	enzyme
0.865	A_68_P27267018	POFUT2	protein O-fucosyltransferase 2	Cytoplasm	enzyme
0.774	A_68_P27267011	POFUT2	protein O-fucosyltransferase 2	Cytoplasm	enzyme
0.91	A_68_P31931939	POLA2	polymerase (DNA directed), alpha 2 (70kD subunit)	Nucleus	enzyme	collagenase
0.77	A_68_P27565178	POLM	polymerase (DNA directed), mu	Nucleus	enzyme
1.658	A_68_P26079859	POLR2C	polymerase (RNA) II (DNA directed) polypeptide C, 33kDa	Nucleus	enzyme
1.022	A_68_P31599637	POLR2D	polymerase (RNA) II (DNA directed) polypeptide D	Nucleus	enzyme
0.802	A_68_P31599635	POLR2D	polymerase (RNA) II (DNA directed) polypeptide D	Nucleus	enzyme
1.028	A_68_P27280575	POLR2E	polymerase (RNA) II (DNA directed) polypeptide E, 25kDa	Nucleus	enzyme
1.023	A_68_P25030467	POLR2I	polymerase (RNA) II (DNA directed) polypeptide I, 14.5kDa	Nucleus	transcription regulator
1.543	A_68_P24119517	POLR2J	polymerase (RNA) II (DNA directed) polypeptide J, 13.3kDa	Nucleus	enzyme
1.45	A_68_P24119518	POLR2J	polymerase (RNA) II (DNA directed) polypeptide J, 13.3kDa	Nucleus	enzyme
0.8	A_68_P24119514	POLR2J	polymerase (RNA) II (DNA directed) polypeptide J, 13.3kDa	Nucleus	enzyme
0.756	A_68_P21913219	POLR3K	polymerase (RNA) III (DNA directed) polypeptide K, 12.3 kDa	Nucleus	transcription regulator	paliperidone, risperidone, antazoline/naphazoline, acetaminophen/clemastine/pseudoephedrine, articaine/epinephrine, bupivacaine/epinephrine, caffeine/ergotamine, acetaminophen/dexbrompheniramine/pseudoephedrine, dapiprazole, dexbrompheniramine/pseudoephedrine, chlorpheniramine/ibuprofen/pseudoephedrine, dipivefrin, cetirizine/pseudoephedrine, iloperidone, asenapine, epinephrine/prilocaine, epinep…
0.825	A_68_P28197873	POMC	proopiomelanocortin	Extracellular Space	other
1.192	A_68_P24176163	POMP	proteasome maturation protein	Nucleus	other
1.19	A_68_P21114135	POMT1	protein-O-mannosyltransferase 1	Cytoplasm	enzyme
0.822	A_68_P24126060	POP7	processing of precursor 7, ribonuclease P/MRP subunit (S. cerevisiae)	Nucleus	enzyme
0.777	A_68_P20797860	POU2F1	POU class 2 homeobox 1	Nucleus	transcription regulator
1.889	A_68_P22778501	POU3F2	POU class 3 homeobox 2	Nucleus	transcription regulator
1.215	A_68_P32598390	POU3F4	POU class 3 homeobox 4	Nucleus	transcription regulator
1.007	A_68_P32598389	POU3F4	POU class 3 homeobox 4	Nucleus	transcription regulator
1.996	A_68_P31655272	POU4F3	POU class 4 homeobox 3	Nucleus	transcription regulator
1.643	A_68_P31655271	POU4F3	POU class 4 homeobox 3	Nucleus	transcription regulator
1.198	A_68_P31655264	POU4F3	POU class 4 homeobox 3	Nucleus	transcription regulator
0.996	A_68_P31655273	POU4F3	POU class 4 homeobox 3	Nucleus	transcription regulator
1.566	A_68_P23176988	PPAP2B	phosphatidic acid phosphatase type 2B	Plasma Membrane	phosphatase
0.945	A_68_P23176979	PPAP2B	phosphatidic acid phosphatase type 2B	Plasma Membrane	phosphatase
0.753	A_68_P25514697	PPAPDC1A	phosphatidic acid phosphatase type 2 domain containing 1A	Unknown	phosphatase
0.747	A_68_P25728676	PPAPDC1B	phosphatidic acid phosphatase type 2 domain containing 1B	Unknown	other
0.887	A_68_P21909032	PPDPF	pancreatic progenitor cell differentiation and proliferation factor homolog (zebrafish)	Unknown	other
0.79	A_68_P21909033	PPDPF	pancreatic progenitor cell differentiation and proliferation factor homolog (zebrafish)	Unknown	other
0.86	A_68_P25092648	PPFIA3 (includes EG:76787)	protein tyrosine phosphatase, receptor type, f polypeptide (PTPRF), interacting protein (liprin), alpha 3	Plasma Membrane	phosphatase
1.161	A_68_P28513154	PPIL5	peptidylprolyl isomerase (cyclophilin)-like 5	Unknown	enzyme
0.808	A_68_P30513996	PPL	periplakin	Cytoplasm	other
0.931	A_68_P31921670	PPP1CA	protein phosphatase 1, catalytic subunit, alpha isoform	Cytoplasm	phosphatase
2.494	A_68_P23584118	PPP1CB	protein phosphatase 1, catalytic subunit, beta isoform	Cytoplasm	phosphatase
1.112	A_68_P27430002	PPP1R12A	protein phosphatase 1, regulatory (inhibitor) subunit 12A	Cytoplasm	phosphatase
1.176	A_68_P21784862	PPP1R16B	protein phosphatase 1, regulatory (inhibitor) subunit 16B	Plasma Membrane	phosphatase
1.336	A_68_P30504799	PPP1R1A	protein phosphatase 1, regulatory (inhibitor) subunit 1A	Cytoplasm	phosphatase
0.928	A_68_P20454948	PPP1R7	protein phosphatase 1, regulatory (inhibitor) subunit 7	Nucleus	phosphatase
1.035	A_68_P25769751	PPP2CB	protein phosphatase 2 (formerly 2A), catalytic subunit, beta isoform	Cytoplasm	phosphatase
0.78	A_68_P31084400	PPP2R1A	protein phosphatase 2 (formerly 2A), regulatory subunit A, alpha isoform	Cytoplasm	phosphatase
1.727	A_68_P26506089	PPP2R1B	protein phosphatase 2 (formerly 2A), regulatory subunit A, beta isoform	Unknown	phosphatase
1.074	A_68_P29682923	PPP2R2A	protein phosphatase 2 (formerly 2A), regulatory subunit B, alpha isoform	Cytoplasm	phosphatase
0.839	A_68_P23610090	PPP2R2C	protein phosphatase 2 (formerly 2A), regulatory subunit B, gamma isoform	Unknown	phosphatase
0.872	A_68_P22558750	PPP3CA	protein phosphatase 3 (formerly 2B), catalytic subunit, alpha isoform	Cytoplasm	phosphatase
0.748	A_68_P31863195	PQLC1	PQ loop repeat containing 1	Unknown	other
1.818	A_68_P23433034	PRDM16	PR domain containing 16	Nucleus	transcription regulator
1.283	A_68_P23433033	PRDM16	PR domain containing 16	Nucleus	transcription regulator
0.826	A_68_P23433058	PRDM16	PR domain containing 16	Nucleus	transcription regulator
0.979	A_68_P23374051	PRDM2	PR domain containing 2, with ZNF domain	Nucleus	transcription regulator
0.989	A_68_P23230435	PRDX1	peroxiredoxin 1	Cytoplasm	enzyme
0.97	A_68_P32759409	PRDX4	peroxiredoxin 4	Cytoplasm	enzyme
0.877	A_68_P23575729	PREB	prolactin regulatory element binding	Nucleus	transcription regulator
0.757	A_68_P24646587	PRICKLE2	prickle homolog 2 (Drosophila)	Nucleus	other
1.117	A_68_P23176715	PRKAA2	protein kinase, AMP-activated, alpha 2 catalytic subunit	Cytoplasm	kinase
0.829	A_68_P24012823	PRKAB1	protein kinase, AMP-activated, beta 1 non-catalytic subunit	Nucleus	kinase
0.925	A_68_P30476585	PRKAG1	protein kinase, AMP-activated, gamma 1 non-catalytic subunit	Nucleus	kinase
0.834	A_68_P30476583	PRKAG1	protein kinase, AMP-activated, gamma 1 non-catalytic subunit	Nucleus	kinase
0.877	A_68_P23545734	PRKAG2	protein kinase, AMP-activated, gamma 2 non-catalytic subunit	Unknown	kinase
0.758	A_68_P23545746	PRKAG2	protein kinase, AMP-activated, gamma 2 non-catalytic subunit	Unknown	kinase
1.105	A_68_P20350234	PRKAG3	protein kinase, AMP-activated, gamma 3 non-catalytic subunit	Unknown	kinase
0.777	A_68_P25478243	PRKCB	protein kinase C, beta	Cytoplasm	kinase
0.876	A_68_P31415136	PRKCE	protein kinase C, epsilon	Cytoplasm	kinase
0.889	A_68_P28538321	PRKCH	protein kinase C, eta	Cytoplasm	kinase
0.764	A_68_P28538324	PRKCH	protein kinase C, eta	Cytoplasm	kinase
1.398	A_68_P22031196	PRKCI	protein kinase C, iota	Cytoplasm	kinase
1.233	A_68_P23438162	PRKCZ	protein kinase C, zeta	Cytoplasm	kinase
1.268	A_68_P32066444	PRKG1	protein kinase, cGMP-dependent, type I	Cytoplasm	kinase
1.315	A_68_P24119914	PRKRIP1	PRKR interacting protein 1 (IL11 inducible)	Unknown	other
1.192	A_68_P24119913	PRKRIP1	PRKR interacting protein 1 (IL11 inducible)	Unknown	other
0.863	A_68_P24119912	PRKRIP1	PRKR interacting protein 1 (IL11 inducible)	Unknown	other
1.286	A_68_P22423118	PRMT6	protein arginine methyltransferase 6	Nucleus	enzyme
0.823	A_68_P22423112	PRMT6	protein arginine methyltransferase 6	Nucleus	enzyme
0.781	A_68_P22423111	PRMT6	protein arginine methyltransferase 6	Nucleus	enzyme	collagenase
0.803	A_68_P20930649	PROX1	prospero homeobox 1	Nucleus	transcription regulator
1.96	A_68_P28940998	PRPF4B	PRP4 pre-mRNA processing factor 4 homolog B (yeast)	Nucleus	kinase
0.884	A_68_P25505758	PRR14	proline rich 14	Unknown	other
0.809	A_68_P25505761	PRR14	proline rich 14	Unknown	other	epothilone B, ixabepilone, colchicine/probenecid, XRP9881, E7389, AL 108, EC145, NPI-2358, milataxel, TPI 287, TTI-237, docetaxel, vinflunine, vinorelbine, vincristine, vinblastine, paclitaxel, podophyllotoxin, colchicine
0.769	A_68_P31162046	PRR3	proline rich 3	Unknown	other
0.862	A_68_P25090912	PRRG2	proline rich Gla (G-carboxyglutamic acid) 2	Extracellular Space	other
1.756	A_68_P21491157	PRRG4	proline rich Gla (G-carboxyglutamic acid) 4 (transmembrane)	Plasma Membrane	other
1.033	A_68_P22488494	PRSS12	protease, serine, 12 (neurotrypsin, motopsin)	Extracellular Space	peptidase
0.853	A_68_P22488498	PRSS12	protease, serine, 12 (neurotrypsin, motopsin)	Extracellular Space	peptidase
0.782	A_68_P22343238	PRUNE	prune homolog (Drosophila)	Nucleus	enzyme
0.984	A_68_P28107297	PSMD12	proteasome (prosome, macropain) 26S subunit, non-ATPase, 12	Cytoplasm	other
1.043	A_68_P22341990	PSMD4	proteasome (prosome, macropain) 26S subunit, non-ATPase, 4	Cytoplasm	other
1.07	A_68_P29624691	PSPC1	paraspeckle component 1	Nucleus	other
0.923	A_68_P24090824	PSPH	phosphoserine phosphatase	Unknown	phosphatase
1.045	A_68_P31849788	PSTPIP2	proline-serine-threonine phosphatase interacting protein 2	Cytoplasm	other
1.201	A_68_P27279284	PTBP1	polypyrimidine tract binding protein 1	Nucleus	enzyme
0.774	A_68_P23232390	PTCH2	patched homolog 2 (Drosophila)	Plasma Membrane	transmembrane receptor
0.799	A_68_P32760557	PTCHD1	patched domain containing 1	Unknown	other
2.357	A_68_P23393403	PTCHD2	patched domain containing 2	Unknown	other
2.015	A_68_P23393402	PTCHD2	patched domain containing 2	Unknown	other
1.467	A_68_P23393401	PTCHD2	patched domain containing 2	Unknown	other
0.857	A_68_P32071923	PTEN	phosphatase and tensin homolog	Cytoplasm	phosphatase
0.909	A_68_P29567891	PTGDR	prostaglandin D2 receptor (DP)	Plasma Membrane	G-protein coupled receptor
0.866	A_68_P26015928	PTGER1	prostaglandin E receptor 1 (subtype EP1), 42kDa	Plasma Membrane	G-protein coupled receptor
0.775	A_68_P26825587	PTH1R	parathyroid hormone 1 receptor	Plasma Membrane	G-protein coupled receptor
0.782	A_68_P25091647	PTH2	parathyroid hormone 2	Unknown	other
1.258	A_68_P31207971	PTK7	PTK7 protein tyrosine kinase 7	Plasma Membrane	kinase
0.761	A_68_P31207968	PTK7	PTK7 protein tyrosine kinase 7	Plasma Membrane	kinase
1.17	A_68_P20412588	PTMA (includes EG:5757)	prothymosin, alpha	Nucleus	transcription regulator
0.814	A_68_P20122149	PTP4A1	protein tyrosine phosphatase type IVA, member 1	Nucleus	phosphatase
1.215	A_68_P20138942	PTPN18	protein tyrosine phosphatase, non-receptor type 18 (brain-derived)	Nucleus	phosphatase	pregabalin
0.752	A_68_P31793426	PTPN2	protein tyrosine phosphatase, non-receptor type 2	Cytoplasm	phosphatase
0.907	A_68_P25103256	PTPN5	protein tyrosine phosphatase, non-receptor type 5 (striatum-enriched)	Cytoplasm	phosphatase
1.28	A_68_P27269025	PTTG1IP	pituitary tumor-transforming 1 interacting protein	Nucleus	other
0.981	A_68_P23981860	PUS1	pseudouridylate synthase 1	Nucleus	enzyme
0.862	A_68_P28519207	PYGL	phosphorylase, glycogen, liver	Unknown	enzyme
1.442	A_68_P23656663	QDPR	quinoid dihydropteridine reductase	Cytoplasm	enzyme
0.746	A_68_P27102676	QRSL1	glutaminyl-tRNA synthase (glutamine-hydrolyzing)-like 1	Unknown	enzyme
0.799	A_68_P20598625	R3HDM1	R3H domain containing 1	Unknown	other
1.773	A_68_P25598328	R74862	expressed sequence R74862	Unknown	other
0.827	A_68_P31306706	RAB12	RAB12, member RAS oncogene family	Cytoplasm	enzyme	SCIO-469, RO-3201195
1.04	A_68_P21871015	RAB22A	RAB22A, member RAS oncogene family	Cytoplasm	enzyme
1.446	A_68_P26630976	RAB27A	RAB27A, member RAS oncogene family	Cytoplasm	enzyme
0.766	A_68_P31807638	RAB27B	RAB27B, member RAS oncogene family	Cytoplasm	enzyme
0.805	A_68_P22715105	RAB2A	RAB2A, member RAS oncogene family	Cytoplasm	enzyme
0.944	A_68_P27254221	RAB36	RAB36, member RAS oncogene family	Cytoplasm	enzyme
0.82	A_68_P32472232	RAB39B	RAB39B, member RAS oncogene family	Plasma Membrane	enzyme
1.23	A_68_P28190291	RAB40B	RAB40B, member RAS oncogene family	Plasma Membrane	enzyme
1.236	A_68_P25959940	RAB8A	RAB8A, member RAS oncogene family	Cytoplasm	enzyme
0.958	A_68_P26595986	RAB8B	RAB8B, member RAS oncogene family	Cytoplasm	enzyme
0.955	A_68_P21142181	RABGAP1	RAB GTPase activating protein 1	Cytoplasm	other
1.836	A_68_P20633783	RABIF	RAB interacting factor	Unknown	transporter
1.785	A_68_P20633782	RABIF	RAB interacting factor	Unknown	transporter
0.854	A_68_P20633688	RABIF	RAB interacting factor	Unknown	transporter
1.305	A_68_P30426166	RABL2A	RAB, member of RAS oncogene family-like 2A	Unknown	enzyme
1.071	A_68_P22933506	RAD23B	RAD23 homolog B (S. cerevisiae)	Nucleus	other
1.489	A_68_P24829782	RAD51AP1	RAD51 associated protein 1	Nucleus	other
1.341	A_68_P24829781	RAD51AP1	RAD51 associated protein 1	Nucleus	other
0.75	A_68_P24829780	RAD51AP1	RAD51 associated protein 1	Nucleus	other
1.422	A_68_P28740617	RAGE	renal tumor antigen	Plasma Membrane	kinase
1.322	A_68_P28740648	RAGE	renal tumor antigen	Plasma Membrane	kinase
1.078	A_68_P21121236	RALGPS1	Ral GEF with PH domain and SH3 binding motif 1	Cytoplasm	other	paliperidone, risperidone, antazoline/naphazoline, acetaminophen/clemastine/pseudoephedrine, articaine/epinephrine, bupivacaine/epinephrine, caffeine/ergotamine, acetaminophen/dexbrompheniramine/pseudoephedrine, dapiprazole, dexbrompheniramine/pseudoephedrine, chlorpheniramine/ibuprofen/pseudoephedrine, dipivefrin, cetirizine/pseudoephedrine, iloperidone, asenapine, epinephrine/prilocaine, epinep…
1.267	A_68_P27163771	RANBP2	RAN binding protein 2	Nucleus	enzyme
1.278	A_68_P32374350	RAP2C	RAP2C, member of RAS oncogene family	Cytoplasm	enzyme
1.781	A_68_P25669972	RASA3	RAS p21 protein activator 3	Plasma Membrane	other
1.036	A_68_P26714904	RASGRF1	Ras protein-specific guanine nucleotide-releasing factor 1	Cytoplasm	other
2.082	A_68_P21557413	RASGRP1	RAS guanyl releasing protein 1 (calcium and DAG-regulated)	Cytoplasm	other
1.322	A_68_P21557414	RASGRP1	RAS guanyl releasing protein 1 (calcium and DAG-regulated)	Cytoplasm	other
1.296	A_68_P21557415	RASGRP1	RAS guanyl releasing protein 1 (calcium and DAG-regulated)	Cytoplasm	other
1.168	A_68_P21557416	RASGRP1	RAS guanyl releasing protein 1 (calcium and DAG-regulated)	Cytoplasm	other
0.807	A_68_P23801773	RASL11B	RAS-like, family 11, member B	Unknown	enzyme
0.891	A_68_P26587424	RASL12	RAS-like, family 12	Unknown	enzyme
1.67	A_68_P24777650	RASSF4	Ras association (RalGDS/AF-6) domain family member 4	Unknown	other
1.873	A_68_P23152975	RAVER2	ribonucleoprotein, PTB-binding 2	Nucleus	other
0.948	A_68_P23152972	RAVER2	ribonucleoprotein, PTB-binding 2	Nucleus	other
1.336	A_68_P31784116	RAX	retina and anterior neural fold homeobox	Nucleus	transcription regulator
1.29	A_68_P31784117	RAX	retina and anterior neural fold homeobox	Nucleus	transcription regulator
0.922	A_68_P31784124	RAX	retina and anterior neural fold homeobox	Nucleus	transcription regulator
1.069	A_68_P22405700	RBM15	RNA binding motif protein 15	Nucleus	other
0.898	A_68_P22405713	RBM15	RNA binding motif protein 15	Nucleus	other
0.886	A_68_P22405714	RBM15	RNA binding motif protein 15	Nucleus	other
0.802	A_68_P22405768	RBM15	RNA binding motif protein 15	Nucleus	other
0.965	A_68_P29007691	RBM24	RNA binding motif protein 24	Unknown	other
[truncated: 726 more rows]

## Sheet: F1 Methyl
© 2000-2009 Ingenuity Systems, Inc. All rights reserved.
Table S1: List of probes with Standard deviation above 95th percentile in F1 Methyl mice
Standard deviation	Probe ID	Symbol	Entrez Gene Name	Location	Type(s)	Drug(s)		Total no. probes:	3879
1.35	A_68_P28073808	1700113I22RIK	RIKEN cDNA 1700113I22 gene	Unknown	other			Total no. unique genes:	2606
0.808	A_68_P32589662	2610002M06RIK	RIKEN cDNA 2610002M06 gene	Cytoplasm	other
1.7	A_68_P23996383	2900026A02RIK	RIKEN cDNA 2900026A02 gene	Unknown	other
1.547	A_68_P23996382	2900026A02RIK	RIKEN cDNA 2900026A02 gene	Unknown	other
1.053	A_68_P23996378	2900026A02RIK	RIKEN cDNA 2900026A02 gene	Unknown	other
0.776	A_68_P33008385	3110070M22RIK	RIKEN cDNA 3110070M22 gene	Unknown	other
1.617	A_68_P28153582	4933422H20RIK	RIKEN cDNA 4933422H20 gene	Unknown	other
1.58	A_68_P28153581	4933422H20RIK	RIKEN cDNA 4933422H20 gene	Unknown	other
1.554	A_68_P28153579	4933422H20RIK	RIKEN cDNA 4933422H20 gene	Unknown	other
0.954	A_68_P24671352	A130022J15RIK	RIKEN cDNA A130022J15 gene	Extracellular Space	other
0.824	A_68_P21719092	A230067G21RIK	RIKEN cDNA A230067G21 gene	Unknown	other
1.081	A_68_P24067081	AACS	acetoacetyl-CoA synthetase	Cytoplasm	enzyme
0.853	A_68_P28073762	AARSD1	alanyl-tRNA synthetase domain containing 1	Unknown	enzyme
1.026	A_68_P23818781	AASDH	aminoadipate-semialdehyde dehydrogenase	Unknown	enzyme
0.791	A_68_P30561769	ABCC1	ATP-binding cassette, sub-family C (CFTR/MRP), member 1	Plasma Membrane	transporter
0.782	A_68_P30434242	ABCD2	ATP-binding cassette, sub-family D (ALD), member 2	Cytoplasm	transporter
1.317	A_68_P31406130	ABCG5	ATP-binding cassette, sub-family G (WHITE), member 5	Plasma Membrane	transporter
1.182	A_68_P24114259	ABHD11	abhydrolase domain containing 11	Unknown	enzyme
0.798	A_68_P26803424	ABHD14A	abhydrolase domain containing 14A	Cytoplasm	enzyme
2.009	A_68_P27938082	ABHD15	abhydrolase domain containing 15	Extracellular Space	other
1.754	A_68_P27938081	ABHD15	abhydrolase domain containing 15	Extracellular Space	other
0.856	A_68_P31491173	ABHD3	abhydrolase domain containing 3	Unknown	enzyme
1.184	A_68_P26888891	ABHD5	abhydrolase domain containing 5	Cytoplasm	enzyme
1.092	A_68_P26888892	ABHD5	abhydrolase domain containing 5	Cytoplasm	enzyme
0.964	A_68_P24045559	ACAD10	acyl-Coenzyme A dehydrogenase family, member 10	Unknown	enzyme
0.795	A_68_P26373432	ACAD8	acyl-Coenzyme A dehydrogenase family, member 8	Cytoplasm	enzyme
1.618	A_68_P22056456	ACAD9	acyl-Coenzyme A dehydrogenase family, member 9	Cytoplasm	enzyme
0.785	A_68_P30646209	ACAP2	ArfGAP with coiled-coil, ankyrin repeat and PH domains 2	Nucleus	other
0.983	A_68_P31055160	ACAT2	acetyl-Coenzyme A acetyltransferase 2	Cytoplasm	enzyme
1.622	A_68_P21061282	ACBD5	acyl-Coenzyme A binding domain containing 5	Unknown	other
1.192	A_68_P21061283	ACBD5	acyl-Coenzyme A binding domain containing 5	Unknown	other
0.844	A_68_P20354206	ACCN4	amiloride-sensitive cation channel 4, pituitary	Plasma Membrane	ion channel	amiloride, amiloride/hydrochlorothiazide
0.749	A_68_P28068585	ACLY	ATP citrate lyase	Cytoplasm	enzyme
0.745	A_68_P30380159	ACO2	aconitase 2, mitochondrial	Cytoplasm	enzyme
0.76	A_68_P28157940	ACOX1	acyl-Coenzyme A oxidase 1, palmitoyl	Cytoplasm	enzyme
1.33	A_68_P22353007	ACP6	acid phosphatase 6, lysophosphatidic	Cytoplasm	phosphatase
1.092	A_68_P26749722	ACPL2	acid phosphatase-like 2	Unknown	phosphatase
1.049	A_68_P26749721	ACPL2	acid phosphatase-like 2	Unknown	phosphatase
0.97	A_68_P26242182	ACTA1	actin, alpha 1, skeletal muscle	Cytoplasm	other
0.93	A_68_P26242184	ACTA1	actin, alpha 1, skeletal muscle	Cytoplasm	other
1.681	A_68_P28574816	ACTN1	actinin, alpha 1	Cytoplasm	other
0.894	A_68_P28574817	ACTN1	actinin, alpha 1	Cytoplasm	other
1.042	A_68_P32143651	ACTR1A	ARP1 actin-related protein 1 homolog A, centractin alpha (yeast)	Cytoplasm	other
1.219	A_68_P29502990	ACTR8	ARP8 actin-related protein 8 homolog (yeast)	Cytoplasm	other
0.816	A_68_P29502989	ACTR8	ARP8 actin-related protein 8 homolog (yeast)	Cytoplasm	other
1.102	A_68_P26872174	ACVR2B	activin A receptor, type IIB	Plasma Membrane	kinase
1.011	A_68_P27680036	ACYP2	acylphosphatase 2, muscle type	Unknown	enzyme
0.748	A_68_P26617799	ADAM10	ADAM metallopeptidase domain 10	Plasma Membrane	peptidase
1.673	A_68_P28081370	ADAM11	ADAM metallopeptidase domain 11	Plasma Membrane	peptidase
1.42	A_68_P28081369	ADAM11	ADAM metallopeptidase domain 11	Plasma Membrane	peptidase
1.013	A_68_P28081368	ADAM11	ADAM metallopeptidase domain 11	Plasma Membrane	peptidase
0.85	A_68_P27765618	ADAM19	ADAM metallopeptidase domain 19 (meltrin beta)	Plasma Membrane	peptidase
1.353	A_68_P30931276	ADAMTS1	ADAM metallopeptidase with thrombospondin type 1 motif, 1	Extracellular Space	peptidase
0.943	A_68_P26397641	ADAMTS15	ADAM metallopeptidase with thrombospondin type 1 motif, 15	Extracellular Space	peptidase
1.033	A_68_P30931893	ADAMTS5	ADAM metallopeptidase with thrombospondin type 1 motif, 5	Extracellular Space	peptidase
0.913	A_68_P30931891	ADAMTS5	ADAM metallopeptidase with thrombospondin type 1 motif, 5	Extracellular Space	peptidase
0.873	A_68_P26716245	ADAMTS7	ADAM metallopeptidase with thrombospondin type 1 motif, 7	Extracellular Space	peptidase
0.848	A_68_P26716246	ADAMTS7	ADAM metallopeptidase with thrombospondin type 1 motif, 7	Extracellular Space	peptidase
1.154	A_68_P27282597	ADAMTSL5	ADAMTS-like 5	Extracellular Space	other
0.93	A_68_P27282590	ADAMTSL5	ADAMTS-like 5	Extracellular Space	other
0.799	A_68_P32180647	ADD3	adducin 3 (gamma)	Cytoplasm	other
0.822	A_68_P20633262	ADIPOR1	adiponectin receptor 1	Plasma Membrane	transmembrane receptor
0.757	A_68_P27212543	ADO	2-aminoethanethiol (cysteamine) dioxygenase	Unknown	other
0.913	A_68_P26552552	ADPGK	ADP-dependent glucokinase	Unknown	kinase
1.525	A_68_P21635585	ADRA1D	adrenergic, alpha-1D-, receptor	Plasma Membrane	G-protein coupled receptor	paliperidone, risperidone, antazoline/naphazoline, acetaminophen/clemastine/pseudoephedrine, articaine/epinephrine, bupivacaine/epinephrine, caffeine/ergotamine, acetaminophen/dexbrompheniramine/pseudoephedrine, dapiprazole, dexbrompheniramine/pseudoephedrine, chlorpheniramine/ibuprofen/pseudoephedrine, dipivefrin, cetirizine/pseudoephedrine, iloperidone, asenapine, epinephrine/prilocaine, epinep…
0.772	A_68_P31762237	ADRB2	adrenergic, beta-2-, receptor, surface	Plasma Membrane	G-protein coupled receptor	articaine/epinephrine, bupivacaine/epinephrine, carteolol, dipivefrin, meluadrine, epinephrine/prilocaine, epinephrine/lidocaine, KUR 1246, KUL 7211, arformoterol, PYM-50018, budesonide/formoterol, nebivolol, fluticasone/salmeterol, ipratropium/albuterol, carvedilol, ephedrine, guanethidine, levalbuterol, propranolol, pindolol, esmolol, metoprolol, salmeterol, dorzolamide/timolol, fluoxetine/olan…
1.131	A_68_P25737280	ADRB3	adrenergic, beta-3-, receptor	Plasma Membrane	G-protein coupled receptor	articaine/epinephrine, bupivacaine/epinephrine, carteolol, dipivefrin, SR 58611, epinephrine/prilocaine, epinephrine/lidocaine, KUL 7211, PYM-50018, carvedilol, ephedrine, guanethidine, levalbuterol, propranolol, pindolol, esmolol, dorzolamide/timolol, fluoxetine/olanzapine, guanadrel, isoxsuprine, hydrochlorothiazide/propranolol, hydrochlorothiazide/timolol, isoproterenol, sotalol, timolol, olan…
0.97	A_68_P25737278	ADRB3	adrenergic, beta-3-, receptor	Plasma Membrane	G-protein coupled receptor	articaine/epinephrine, bupivacaine/epinephrine, carteolol, dipivefrin, SR 58611, epinephrine/prilocaine, epinephrine/lidocaine, KUL 7211, PYM-50018, carvedilol, ephedrine, guanethidine, levalbuterol, propranolol, pindolol, esmolol, dorzolamide/timolol, fluoxetine/olanzapine, guanadrel, isoxsuprine, hydrochlorothiazide/propranolol, hydrochlorothiazide/timolol, isoproterenol, sotalol, timolol, olan…
0.903	A_68_P25737279	ADRB3	adrenergic, beta-3-, receptor	Plasma Membrane	G-protein coupled receptor	articaine/epinephrine, bupivacaine/epinephrine, carteolol, dipivefrin, SR 58611, epinephrine/prilocaine, epinephrine/lidocaine, KUL 7211, PYM-50018, carvedilol, ephedrine, guanethidine, levalbuterol, propranolol, pindolol, esmolol, dorzolamide/timolol, fluoxetine/olanzapine, guanadrel, isoxsuprine, hydrochlorothiazide/propranolol, hydrochlorothiazide/timolol, isoproterenol, sotalol, timolol, olan…
1.04	A_68_P27565302	AEBP1	AE binding protein 1	Nucleus	peptidase
0.777	A_68_P26240062	AFG3L1	AFG3 ATPase family gene 3-like 1 (S. cerevisiae)	Cytoplasm	peptidase
0.771	A_68_P23575206	AGBL5	ATP/GTP binding protein-like 5	Cytoplasm	other
0.955	A_68_P20395060	AGFG1 (includes EG:3267)	ArfGAP with FG repeats 1	Nucleus	other
1.017	A_68_P24127047	AGFG2	ArfGAP with FG repeats 2	Nucleus	other
1.063	A_68_P25700848	AGPAT5	1-acylglycerol-3-phosphate O-acyltransferase 5 (lysophosphatidic acid acyltransferase, epsilon)	Cytoplasm	enzyme
1.799	A_68_P26528459	AGPHD1	aminoglycoside phosphotransferase domain containing 1	Unknown	other
0.977	A_68_P26528458	AGPHD1	aminoglycoside phosphotransferase domain containing 1	Unknown	other
1.121	A_68_P20872222	AHCTF1	AT hook containing transcription factor 1	Nucleus	transcription regulator
1.426	A_68_P21763874	AHCY	adenosylhomocysteinase	Cytoplasm	enzyme	9-(2',3'-dihydroxycyclopent-4'-enyl)adenine, 3-deazaneplanocin, neplanocin A, 3-deazaaristeromycin, cyanovirin-N, 6'-C-methylneplanocin A
0.948	A_68_P26989978	AHI1	Abelson helper integration site 1	Unknown	other
1.404	A_68_P25388365	AI451617	expressed sequence AI451617	Unknown	other
0.81	A_68_P24425097	AI894139	expressed sequence AI894139	Unknown	other
1.414	A_68_P32050807	AK3	adenylate kinase 3	Cytoplasm	kinase
2.437	A_68_P27013440	AKAP7	A kinase (PRKA) anchor protein 7	Plasma Membrane	other
1.043	A_68_P31144951	AKAP8	A kinase (PRKA) anchor protein 8	Nucleus	other
0.807	A_68_P31144952	AKAP8	A kinase (PRKA) anchor protein 8	Nucleus	other
0.797	A_68_P31144956	AKAP8	A kinase (PRKA) anchor protein 8	Nucleus	other
0.943	A_68_P28751736	AKT1	v-akt murine thymoma viral oncogene homolog 1	Cytoplasm	kinase	enzastaurin
0.869	A_68_P28751781	AKT1	v-akt murine thymoma viral oncogene homolog 1	Cytoplasm	kinase	enzastaurin
1.598	A_68_P25089706	AKT1S1	AKT1 substrate 1 (proline-rich)	Unknown	other
0.825	A_68_P25089705	AKT1S1	AKT1 substrate 1 (proline-rich)	Unknown	other
0.779	A_68_P25089664	AKT1S1	AKT1 substrate 1 (proline-rich)	Unknown	other
1.292	A_68_P25188282	ALDH1A3	aldehyde dehydrogenase 1 family, member A3	Cytoplasm	enzyme
1.144	A_68_P25188281	ALDH1A3	aldehyde dehydrogenase 1 family, member A3	Cytoplasm	enzyme
0.858	A_68_P25188283	ALDH1A3	aldehyde dehydrogenase 1 family, member A3	Cytoplasm	enzyme
0.858	A_68_P20804631	ALDH9A1	aldehyde dehydrogenase 9 family, member A1	Cytoplasm	enzyme
1.817	A_68_P30514509	ALG1	asparagine-linked glycosylation 1, beta-1,4-mannosyltransferase homolog (S. cerevisiae)	Cytoplasm	enzyme
1.675	A_68_P21438174	ALKBH3	alkB, alkylation repair homolog 3 (E. coli)	Nucleus	enzyme
1.307	A_68_P26826441	ALS2CL	ALS2 C-terminal like	Unknown	other
1.262	A_68_P26826442	ALS2CL	ALS2 C-terminal like	Unknown	other
1.508	A_68_P20267391	ALS2CR8	amyotrophic lateral sclerosis 2 (juvenile) chromosome region, candidate 8	Nucleus	transcription regulator
1.514	A_68_P27404962	ALX1	ALX homeobox 1	Nucleus	transcription regulator
1.169	A_68_P27404961	ALX1	ALX homeobox 1	Nucleus	transcription regulator
0.765	A_68_P26074974	AMFR	autocrine motility factor receptor	Plasma Membrane	transmembrane receptor
1.018	A_68_P32710887	AMMECR1	Alport syndrome, mental retardation, midface hypoplasia and elliptocytosis chromosomal region gene 1	Unknown	other
0.835	A_68_P28743032	AMN	amnionless homolog (mouse)	Plasma Membrane	other
1.156	A_68_P21620796	ANAPC1	anaphase promoting complex subunit 1	Nucleus	other
1.144	A_68_P26344324	ANGPTL6	angiopoietin-like 6	Extracellular Space	other
0.838	A_68_P25714450	ANK1	ankyrin 1, erythrocytic	Plasma Membrane	other
0.824	A_68_P29256607	ANKRA2	ankyrin repeat, family A (RFXANK-like), 2	Cytoplasm	transcription regulator
1.469	A_68_P25656692	ANKRD10	ankyrin repeat domain 10	Nucleus	transcription regulator
1.059	A_68_P26237607	ANKRD11	ankyrin repeat domain 11	Nucleus	other
1.077	A_68_P25050071	ANKRD27	ankyrin repeat domain 27 (VPS9 domain)	Unknown	other
1.165	A_68_P29514241	ANKRD28	ankyrin repeat domain 28	Unknown	other
1.02	A_68_P22350126	ANKRD34A	ankyrin repeat domain 34A	Unknown	other
0.951	A_68_P22350154	ANKRD34A	ankyrin repeat domain 34A	Unknown	other
0.776	A_68_P22350125	ANKRD34A	ankyrin repeat domain 34A	Unknown	other
1.599	A_68_P25325776	ANKRD42	ankyrin repeat domain 42	Nucleus	transcription regulator
1.563	A_68_P25325777	ANKRD42	ankyrin repeat domain 42	Nucleus	transcription regulator
2.214	A_68_P27804993	ANKRD43	ankyrin repeat domain 43	Unknown	other
0.93	A_68_P27804980	ANKRD43	ankyrin repeat domain 43	Unknown	other
0.909	A_68_P20239573	ANKRD44	ankyrin repeat domain 44	Unknown	other
0.88	A_68_P20239572	ANKRD44	ankyrin repeat domain 44	Unknown	other
1.07	A_68_P30364132	ANKRD54	ankyrin repeat domain 54	Nucleus	transcription regulator
0.793	A_68_P23897548	ANKRD56	ankyrin repeat domain 56	Nucleus	transcription regulator
1.025	A_68_P32321489	ANKRD58	ankyrin repeat domain 58	Unknown	other
0.846	A_68_P32321503	ANKRD58	ankyrin repeat domain 58	Unknown	other
0.759	A_68_P32321490	ANKRD58	ankyrin repeat domain 58	Unknown	other
0.787	A_68_P28741435	ANKRD9	ankyrin repeat domain 9	Unknown	other
0.773	A_68_P22892549	ANKS6	ankyrin repeat and sterile alpha motif domain containing 6	Unknown	other
1.082	A_68_P26351650	ANLN	anillin, actin binding protein	Cytoplasm	other
0.955	A_68_P26351649	ANLN	anillin, actin binding protein	Cytoplasm	other
1.456	A_68_P20455320	ANO7	anoctamin 7	Plasma Membrane	other
1.378	A_68_P20455321	ANO7	anoctamin 7	Plasma Membrane	other
0.961	A_68_P20455322	ANO7	anoctamin 7	Plasma Membrane	other
1.55	A_68_P26569966	ANP32A	acidic (leucine-rich) nuclear phosphoprotein 32 family, member A	Nucleus	other
1.096	A_68_P26569965	ANP32A	acidic (leucine-rich) nuclear phosphoprotein 32 family, member A	Nucleus	other
1.081	A_68_P26569951	ANP32A	acidic (leucine-rich) nuclear phosphoprotein 32 family, member A	Nucleus	other
1.078	A_68_P26569953	ANP32A	acidic (leucine-rich) nuclear phosphoprotein 32 family, member A	Nucleus	other
0.849	A_68_P26569980	ANP32A	acidic (leucine-rich) nuclear phosphoprotein 32 family, member A	Nucleus	other
0.838	A_68_P26569946	ANP32A	acidic (leucine-rich) nuclear phosphoprotein 32 family, member A	Nucleus	other
0.757	A_68_P26569964	ANP32A	acidic (leucine-rich) nuclear phosphoprotein 32 family, member A	Nucleus	other
1.108	A_68_P22346552	ANP32E	acidic (leucine-rich) nuclear phosphoprotein 32 family, member E	Nucleus	other
0.776	A_68_P27813412	ANXA6	annexin A6	Plasma Membrane	other
1.012	A_68_P25960291	AP1M1	adaptor-related protein complex 1, mu 1 subunit	Cytoplasm	transporter
1.693	A_68_P32795517	AP1S2	adaptor-related protein complex 1, sigma 2 subunit	Cytoplasm	transporter
1.413	A_68_P29234315	AP3B1	adaptor-related protein complex 3, beta 1 subunit	Cytoplasm	transporter
1.214	A_68_P29234314	AP3B1	adaptor-related protein complex 3, beta 1 subunit	Cytoplasm	transporter
1.139	A_68_P29234316	AP3B1	adaptor-related protein complex 3, beta 1 subunit	Cytoplasm	transporter
1.112	A_68_P29234313	AP3B1	adaptor-related protein complex 3, beta 1 subunit	Cytoplasm	transporter
1.052	A_68_P29234317	AP3B1	adaptor-related protein complex 3, beta 1 subunit	Cytoplasm	transporter
1.043	A_68_P31611599	APC	adenomatous polyposis coli	Nucleus	enzyme
0.769	A_68_P31611598	APC	adenomatous polyposis coli	Nucleus	enzyme
1.077	A_68_P27282379	APC2	adenomatosis polyposis coli 2	Cytoplasm	other
1.563	A_68_P26595210	APH1B	anterior pharynx defective 1 homolog B (C. elegans)	Plasma Membrane	peptidase
1.496	A_68_P26595212	APH1B	anterior pharynx defective 1 homolog B (C. elegans)	Plasma Membrane	peptidase
1.254	A_68_P26595214	APH1B	anterior pharynx defective 1 homolog B (C. elegans)	Plasma Membrane	peptidase
1.23	A_68_P26595211	APH1B	anterior pharynx defective 1 homolog B (C. elegans)	Plasma Membrane	peptidase
1.157	A_68_P26595213	APH1B	anterior pharynx defective 1 homolog B (C. elegans)	Plasma Membrane	peptidase
0.849	A_68_P26595209	APH1B	anterior pharynx defective 1 homolog B (C. elegans)	Plasma Membrane	peptidase
0.831	A_68_P26595473	APH1C	anterior pharynx defective 1c homolog (C. elegans)	Unknown	peptidase
0.812	A_68_P26595471	APH1C	anterior pharynx defective 1c homolog (C. elegans)	Unknown	peptidase
1.02	A_68_P21441213	API5	apoptosis inhibitor 5	Cytoplasm	other
1.372	A_68_P32538583	APOO	apolipoprotein O	Unknown	other
1.154	A_68_P30927982	APP	amyloid beta (A4) precursor protein	Plasma Membrane	other	AAB-001
1.565	A_68_P30481087	AQP5	aquaporin 5	Plasma Membrane	transporter
1.552	A_68_P30481086	AQP5	aquaporin 5	Plasma Membrane	transporter
1.552	A_68_P30338800	ARC	activity-regulated cytoskeleton-associated protein	Cytoplasm	other
0.993	A_68_P32465509	ARD1A	ARD1 homolog A, N-acetyltransferase (S. cerevisiae)	Nucleus	enzyme
0.825	A_68_P28088312	ARF2	ADP-ribosylation factor 2	Cytoplasm	transporter
0.82	A_68_P29482769	ARF4	ADP-ribosylation factor 4	Cytoplasm	enzyme
0.78	A_68_P21421624	ARFGAP2	ADP-ribosylation factor GTPase activating protein 2	Nucleus	other
0.985	A_68_P21831986	ARFGEF2	ADP-ribosylation factor guanine nucleotide-exchange factor 2 (brefeldin A-inhibited)	Cytoplasm	other
1.994	A_68_P22291852	ARFIP1	ADP-ribosylation factor interacting protein 1	Cytoplasm	other
0.996	A_68_P32117278	ARHGAP19	Rho GTPase activating protein 19	Unknown	other
0.849	A_68_P28084677	ARHGAP27	Rho GTPase activating protein 27	Unknown	other
0.773	A_68_P25007188	ARHGEF1	Rho guanine nucleotide exchange factor (GEF) 1	Cytoplasm	other
1.407	A_68_P25677406	ARHGEF10	Rho guanine nucleotide exchange factor (GEF) 10	Cytoplasm	peptidase
0.892	A_68_P25370481	ARHGEF17	Rho guanine nucleotide exchange factor (GEF) 17	Cytoplasm	other
1.616	A_68_P28184737	ARL16	ADP-ribosylation factor-like 16	Unknown	other
1.54	A_68_P28184735	ARL16	ADP-ribosylation factor-like 16	Unknown	other
2.41	A_68_P31932938	ARL2	ADP-ribosylation factor-like 2	Cytoplasm	enzyme
2.395	A_68_P31932937	ARL2	ADP-ribosylation factor-like 2	Cytoplasm	enzyme
2.182	A_68_P31932936	ARL2	ADP-ribosylation factor-like 2	Cytoplasm	enzyme
0.877	A_68_P28376185	ARL4A	ADP-ribosylation factor-like 4A	Nucleus	enzyme
0.782	A_68_P25950579	ARMC6	armadillo repeat containing 6	Unknown	other
1.356	A_68_P28153746	ARMC7	armadillo repeat containing 7	Unknown	other
0.791	A_68_P32678075	ARMCX5	armadillo repeat containing, X-linked 5	Unknown	other
0.866	A_68_P25288545	ARNT2	aryl-hydrocarbon receptor nuclear translocator 2	Nucleus	transcription regulator
0.782	A_68_P25429179	ARNTL	aryl hydrocarbon receptor nuclear translocator-like	Nucleus	transcription regulator
0.845	A_68_P24759120	ARPC4	actin related protein 2/3 complex, subunit 4, 20kDa	Unknown	other
0.777	A_68_P24759119	ARPC4	actin related protein 2/3 complex, subunit 4, 20kDa	Unknown	other
0.849	A_68_P21151650	ARPC5L (includes EG:81873)	actin related protein 2/3 complex, subunit 5-like	Unknown	other
0.883	A_68_P25954406	ARRDC2	arrestin domain containing 2	Unknown	other
0.834	A_68_P25954405	ARRDC2	arrestin domain containing 2	Unknown	other
1.117	A_68_P25810705	ASAH1	N-acylsphingosine amidohydrolase (acid ceramidase) 1	Cytoplasm	enzyme
0.755	A_68_P23332636	ASAP3	ArfGAP with SH3 domain, ankyrin repeat and PH domain 3	Unknown	other
0.805	A_68_P20443143	ASB1	ankyrin repeat and SOCS box-containing 1	Nucleus	transcription regulator
1.459	A_68_P20433331	ASB18	ankyrin repeat and SOCS box-containing 18	Unknown	other
1.031	A_68_P20433330	ASB18	ankyrin repeat and SOCS box-containing 18	Unknown	other
0.961	A_68_P28696867	ASB2	ankyrin repeat and SOCS box-containing 2	Nucleus	transcription regulator
3.016	A_68_P27320001	ASCL1	achaete-scute complex homolog 1 (Drosophila)	Nucleus	transcription regulator
0.956	A_68_P27319997	ASCL1	achaete-scute complex homolog 1 (Drosophila)	Nucleus	transcription regulator
1.158	A_68_P25597931	ASCL2	achaete-scute complex homolog 2 (Drosophila)	Nucleus	transcription regulator
1.05	A_68_P25597922	ASCL2	achaete-scute complex homolog 2 (Drosophila)	Nucleus	transcription regulator
0.937	A_68_P25597936	ASCL2	achaete-scute complex homolog 2 (Drosophila)	Nucleus	transcription regulator
0.833	A_68_P25597930	ASCL2	achaete-scute complex homolog 2 (Drosophila)	Nucleus	transcription regulator
0.783	A_68_P25597925	ASCL2	achaete-scute complex homolog 2 (Drosophila)	Nucleus	transcription regulator
1.522	A_68_P27143033	ASF1A	ASF1 anti-silencing function 1 homolog A (S. cerevisiae)	Nucleus	other
0.914	A_68_P26017293	ASF1B	ASF1 anti-silencing function 1 homolog B (S. cerevisiae)	Nucleus	other
0.88	A_68_P26017290	ASF1B	ASF1 anti-silencing function 1 homolog B (S. cerevisiae)	Nucleus	other
0.826	A_68_P24222131	ASNS	asparagine synthetase	Unknown	enzyme
0.86	A_68_P22721671	ASPH	aspartate beta-hydroxylase	Cytoplasm	enzyme
0.748	A_68_P21754298	ASXL1	additional sex combs like 1 (Drosophila)	Nucleus	other
1.319	A_68_P28195049	ASXL2	additional sex combs like 2 (Drosophila)	Unknown	other
0.812	A_68_P28195050	ASXL2	additional sex combs like 2 (Drosophila)	Unknown	other
0.986	A_68_P25522109	ATE1	arginyltransferase 1	Nucleus	enzyme
1.148	A_68_P21334156	ATF2	activating transcription factor 2	Nucleus	transcription regulator
0.867	A_68_P21334157	ATF2	activating transcription factor 2	Nucleus	transcription regulator
1.882	A_68_P20936670	ATF3	activating transcription factor 3	Nucleus	transcription regulator
1.679	A_68_P20936668	ATF3	activating transcription factor 3	Nucleus	transcription regulator
1.862	A_68_P30371086	ATF4	activating transcription factor 4 (tax-responsive enhancer element B67)	Nucleus	transcription regulator
0.772	A_68_P25089413	ATF5	activating transcription factor 5	Nucleus	transcription regulator
0.803	A_68_P24872960	ATF7IP	activating transcription factor 7 interacting protein	Nucleus	transcription regulator
0.763	A_68_P24872959	ATF7IP	activating transcription factor 7 interacting protein	Nucleus	transcription regulator
1.591	A_68_P29217405	ATG10	ATG10 autophagy related 10 homolog (S. cerevisiae)	Plasma Membrane	other
0.894	A_68_P29217407	ATG10	ATG10 autophagy related 10 homolog (S. cerevisiae)	Plasma Membrane	other
0.746	A_68_P27104593	ATG5 (includes EG:9474)	ATG5 autophagy related 5 homolog (S. cerevisiae)	Cytoplasm	other
1.707	A_68_P31940129	ATL3	atlastin GTPase 3	Unknown	other
0.923	A_68_P27189395	ATOH7	atonal homolog 7 (Drosophila)	Unknown	other
0.768	A_68_P25947957	ATP13A1	ATPase type 13A1	Extracellular Space	transporter
1.255	A_68_P26746751	ATP1B3	ATPase, Na+/K+ transporting, beta 3 polypeptide	Plasma Membrane	transporter
1.893	A_68_P27281235	ATP5D	ATP synthase, H+ transporting, mitochondrial F1 complex, delta subunit	Cytoplasm	transporter
0.923	A_68_P27281236	ATP5D	ATP synthase, H+ transporting, mitochondrial F1 complex, delta subunit	Cytoplasm	transporter
1.014	A_68_P21875558	ATP5E	ATP synthase, H+ transporting, mitochondrial F1 complex, epsilon subunit	Cytoplasm	transporter
0.856	A_68_P24062297	ATP6V0A2	ATPase, H+ transporting, lysosomal V0 subunit a2	Cytoplasm	transporter
0.918	A_68_P23237065	ATP6V0B	ATPase, H+ transporting, lysosomal 21kDa, V0 subunit b	Cytoplasm	transporter
1.015	A_68_P28269863	ATP6V1C2	ATPase, H+ transporting, lysosomal 42kDa, V1 subunit C2	Unknown	transporter
0.978	A_68_P31158465	ATP6V1G2	ATPase, H+ transporting, lysosomal 13kDa, V1 subunit G2	Cytoplasm	transporter
0.932	A_68_P32582133	ATRX	alpha thalassemia/mental retardation syndrome X-linked (RAD54 homolog, S. cerevisiae)	Nucleus	transcription regulator
0.951	A_68_P29005213	ATXN1	ataxin 1	Nucleus	other
1.229	A_68_P30400048	ATXN10	ataxin 10	Cytoplasm	other
2.119	A_68_P22411283	ATXN7L2	ataxin 7-like 2	Unknown	other
0.84	A_68_P22411288	ATXN7L2	ataxin 7-like 2	Unknown	other
1.224	A_68_P28078750	ATXN7L3 (includes EG:217218)	ataxin 7-like 3	Unknown	other
1.359	A_68_P23440850	AURKAIP1	aurora kinase A interacting protein 1	Nucleus	enzyme
0.847	A_68_P23440849	AURKAIP1	aurora kinase A interacting protein 1	Nucleus	enzyme
1.857	A_68_P24104845	AUTS2 (includes EG:26053)	autism susceptibility candidate 2	Unknown	other
0.797	A_68_P30991920	B3GALT5	UDP-Gal:betaGlcNAc beta 1,3-galactosyltransferase, polypeptide 5	Cytoplasm	enzyme
1.304	A_68_P23441751	B3GALT6	UDP-Gal:betaGal beta 1,3-galactosyltransferase polypeptide 6	Cytoplasm	enzyme
1.151	A_68_P23441749	B3GALT6	UDP-Gal:betaGal beta 1,3-galactosyltransferase polypeptide 6	Cytoplasm	enzyme
0.808	A_68_P23441750	B3GALT6	UDP-Gal:betaGal beta 1,3-galactosyltransferase polypeptide 6	Cytoplasm	enzyme
0.819	A_68_P25958356	B3GNT3	UDP-GlcNAc:betaGal beta-1,3-N-acetylglucosaminyltransferase 3	Cytoplasm	enzyme
0.811	A_68_P25958357	B3GNT3	UDP-GlcNAc:betaGal beta-1,3-N-acetylglucosaminyltransferase 3	Cytoplasm	enzyme
0.79	A_68_P25958358	B3GNT3	UDP-GlcNAc:betaGal beta-1,3-N-acetylglucosaminyltransferase 3	Cytoplasm	enzyme
1.733	A_68_P28191922	B3GNTL1	UDP-GlcNAc:betaGal beta-1,3-N-acetylglucosaminyltransferase-like 1	Unknown	enzyme
0.834	A_68_P28191921	B3GNTL1	UDP-GlcNAc:betaGal beta-1,3-N-acetylglucosaminyltransferase-like 1	Unknown	enzyme
0.859	A_68_P22859203	B4GALT1	UDP-Gal:betaGlcNAc beta 1,4- galactosyltransferase, polypeptide 1	Cytoplasm	enzyme
0.745	A_68_P25511160	BAG3	BCL2-associated athanogene 3	Cytoplasm	other
1.246	A_68_P21566793	BAHD1	bromo adjacent homology domain containing 1	Unknown	other
0.804	A_68_P30337617	BAI1	brain-specific angiogenesis inhibitor 1	Plasma Membrane	G-protein coupled receptor
0.782	A_68_P23299541	BAI2	brain-specific angiogenesis inhibitor 2	Plasma Membrane	G-protein coupled receptor
1.334	A_68_P28181193	BAIAP2	BAI1-associated protein 2	Plasma Membrane	kinase
1.042	A_68_P30365421	BAIAP2L2	BAI1-associated protein 2-like 2	Unknown	other
0.85	A_68_P26229922	BANP	BTG3 associated nuclear protein	Nucleus	other
2.217	A_68_P20329004	BARD1	BRCA1 associated RING domain 1	Nucleus	transcription regulator
1.758	A_68_P20329003	BARD1	BRCA1 associated RING domain 1	Nucleus	transcription regulator
1.01	A_68_P20329009	BARD1	BRCA1 associated RING domain 1	Nucleus	transcription regulator
0.964	A_68_P20329005	BARD1	BRCA1 associated RING domain 1	Nucleus	transcription regulator
0.877	A_68_P21094157	BARHL1	BarH-like homeobox 1	Nucleus	transcription regulator
0.775	A_68_P23961363	BARHL2	BarH-like homeobox 2	Nucleus	transcription regulator
3.106	A_68_P29020670	BARX1	BARX homeobox 1	Nucleus	transcription regulator
0.912	A_68_P29020674	BARX1	BARX homeobox 1	Nucleus	transcription regulator
0.98	A_68_P26402553	BARX2	BARX homeobox 2	Nucleus	transcription regulator
0.973	A_68_P26402556	BARX2	BARX homeobox 2	Nucleus	transcription regulator
0.92	A_68_P26402554	BARX2	BARX homeobox 2	Nucleus	transcription regulator
0.848	A_68_P31158505	BAT1	HLA-B associated transcript 1	Nucleus	enzyme
0.899	A_68_P31157816	BAT3	HLA-B associated transcript 3	Nucleus	enzyme
0.862	A_68_P31157815	BAT3	HLA-B associated transcript 3	Nucleus	enzyme
1.092	A_68_P25093327	BAX	BCL2-associated X protein	Cytoplasm	other
1.856	A_68_P24115151	BAZ1B	bromodomain adjacent to zinc finger domain, 1B	Nucleus	transcription regulator
1.317	A_68_P24115511	BAZ1B	bromodomain adjacent to zinc finger domain, 1B	Nucleus	transcription regulator
1.095	A_68_P21310284	BBS5	Bardet-Biedl syndrome 5	Cytoplasm	other
0.949	A_68_P21310285	BBS5	Bardet-Biedl syndrome 5	Cytoplasm	other
0.897	A_68_P21310283	BBS5	Bardet-Biedl syndrome 5	Cytoplasm	other
0.902	A_68_P26229676	BC048644	cDNA sequence BC048644	Unknown	other
0.789	A_68_P26229675	BC048644	cDNA sequence BC048644	Unknown	other
0.886	A_68_P21040929	BC061194	cDNA sequence BC061194	Unknown	other
0.882	A_68_P21040895	BC061194	cDNA sequence BC061194	Unknown	other
1.183	A_68_P32682199	BC065397	cDNA sequence BC065397	Unknown	other
0.961	A_68_P28725214	BCL11B	B-cell CLL/lymphoma 11B (zinc finger protein)	Nucleus	other
0.862	A_68_P28725222	BCL11B	B-cell CLL/lymphoma 11B (zinc finger protein)	Nucleus	other
0.948	A_68_P21617366	BCL2L11	BCL2-like 11 (apoptosis facilitator)	Cytoplasm	other
0.938	A_68_P27899588	BCL6B	B-cell CLL/lymphoma 6, member B (zinc finger protein)	Nucleus	transcription regulator
1.132	A_68_P24115047	BCL7B	B-cell CLL/lymphoma 7B	Unknown	other
1.84	A_68_P32260279	BCOR	BCL6 co-repressor	Nucleus	transcription regulator
0.872	A_68_P32260362	BCOR	BCL6 co-repressor	Nucleus	transcription regulator
2.397	A_68_P32364031	BCORL1	BCL6 co-repressor-like 1	Nucleus	transcription regulator
0.909	A_68_P30647294	BDH1	3-hydroxybutyrate dehydrogenase, type 1	Cytoplasm	enzyme
2.123	A_68_P21516741	BDNF	brain-derived neurotrophic factor	Extracellular Space	growth factor
0.996	A_68_P21516747	BDNF	brain-derived neurotrophic factor	Extracellular Space	growth factor
2.317	A_68_P29267214	BDP1	B double prime 1, subunit of RNA polymerase III transcription initiation factor IIIB	Nucleus	transcription regulator
1.158	A_68_P23210414	BEND5	BEN domain containing 5	Unknown	other
1.26	A_68_P26023142	BEST2	bestrophin 2	Plasma Membrane	ion channel
0.752	A_68_P21969038	BHLHE22	basic helix-loop-helix family, member e22	Nucleus	transcription regulator
1.502	A_68_P24925474	BHLHE41	basic helix-loop-helix family, member e41	Nucleus	transcription regulator
0.932	A_68_P24925473	BHLHE41	basic helix-loop-helix family, member e41	Nucleus	transcription regulator
0.758	A_68_P24925476	BHLHE41	basic helix-loop-helix family, member e41	Nucleus	transcription regulator
1.008	A_68_P27233860	BICC1	bicaudal C homolog 1 (Drosophila)	Unknown	other
0.989	A_68_P27233861	BICC1	bicaudal C homolog 1 (Drosophila)	Unknown	other
2.256	A_68_P29024658	BICD2	bicaudal D homolog 2 (Drosophila)	Cytoplasm	other
0.836	A_68_P29024655	BICD2	bicaudal D homolog 2 (Drosophila)	Cytoplasm	other
0.943	A_68_P29699200	BIN3	bridging integrator 3	Cytoplasm	other
1.635	A_68_P28167546	BIRC5	baculoviral IAP repeat-containing 5	Cytoplasm	other
0.791	A_68_P28167547	BIRC5	baculoviral IAP repeat-containing 5	Cytoplasm	other
0.749	A_68_P28167545	BIRC5	baculoviral IAP repeat-containing 5	Cytoplasm	other
1.013	A_68_P31351855	BIRC6	baculoviral IAP repeat-containing 6	Cytoplasm	enzyme
1.341	A_68_P27934858	BLMH	bleomycin hydrolase	Cytoplasm	peptidase
1.577	A_68_P25017320	BLVRB	biliverdin reductase B (flavin reductase (NADPH))	Cytoplasm	enzyme
0.809	A_68_P21646212	BMP2	bone morphogenetic protein 2	Extracellular Space	growth factor
0.786	A_68_P21646223	BMP2	bone morphogenetic protein 2	Extracellular Space	growth factor
0.772	A_68_P23909956	BMP2K (includes EG:55589)	BMP2 inducible kinase	Nucleus	kinase
1.156	A_68_P21866701	BMP7	bone morphogenetic protein 7	Extracellular Space	growth factor
0.959	A_68_P21866700	BMP7	bone morphogenetic protein 7	Extracellular Space	growth factor
0.855	A_68_P26356130	BMPER	BMP binding endothelial regulator	Extracellular Space	other
1.41	A_68_P20265709	BMPR2	bone morphogenetic protein receptor, type II (serine/threonine kinase)	Plasma Membrane	kinase
0.969	A_68_P24786764	BMS1	BMS1 homolog, ribosome assembly protein (yeast)	Nucleus	other
0.95	A_68_P24786763	BMS1	BMS1 homolog, ribosome assembly protein (yeast)	Nucleus	other
0.796	A_68_P24786762	BMS1	BMS1 homolog, ribosome assembly protein (yeast)	Nucleus	other
2.581	A_68_P26613992	BNIP2	BCL2/adenovirus E1B 19kDa interacting protein 2	Cytoplasm	other
2.283	A_68_P27684131	BOD1	biorientation of chromosomes in cell division 1	Nucleus	other
0.79	A_68_P23637945	BOD1L	biorientation of chromosomes in cell division 1-like	Unknown	other
0.816	A_68_P20456921	BOK	BCL2-related ovarian killer	Unknown	other
0.808	A_68_P22348132	BOLA1	bolA homolog 1 (E. coli)	Unknown	other
0.854	A_68_P25501815	BOLA2	bolA homolog 2 (E. coli)	Unknown	other
1.646	A_68_P31152234	BRD2	bromodomain containing 2	Nucleus	kinase
0.924	A_68_P31152205	BRD2	bromodomain containing 2	Nucleus	kinase
0.816	A_68_P31152214	BRD2	bromodomain containing 2	Nucleus	kinase
1.08	A_68_P28453877	BRMS1L	breast cancer metastasis-suppressor 1-like	Unknown	other
1.409	A_68_P20794605	BRP44	brain protein 44	Plasma Membrane	other
1.37	A_68_P20794606	BRP44	brain protein 44	Plasma Membrane	other
0.769	A_68_P20794594	BRP44	brain protein 44	Plasma Membrane	other
2.957	A_68_P31124400	BRPF3	bromodomain and PHD finger containing, 3	Unknown	other
0.791	A_68_P25516576	BRWD2	bromodomain and WD repeat domain containing 2	Unknown	other
0.864	A_68_P23296726	BSDC1	BSD domain containing 1	Unknown	other
0.751	A_68_P27278357	BSG	basigin (Ok blood group)	Plasma Membrane	other
1.455	A_68_P26813045	BSN	bassoon (presynaptic cytomatrix protein)	Plasma Membrane	other
1.289	A_68_P26813083	BSN	bassoon (presynaptic cytomatrix protein)	Plasma Membrane	other
1.042	A_68_P26813084	BSN	bassoon (presynaptic cytomatrix protein)	Plasma Membrane	other
0.755	A_68_P26813124	BSN	bassoon (presynaptic cytomatrix protein)	Plasma Membrane	other
0.861	A_68_P30507723	BTBD12	BTB (POZ) domain containing 12	Unknown	other
0.777	A_68_P30507722	BTBD12	BTB (POZ) domain containing 12	Unknown	other
1.025	A_68_P28149797	BTBD17 (includes EG:72014)	BTB (POZ) domain containing 17	Unknown	other
1.022	A_68_P29513317	BTD	biotinidase	Extracellular Space	enzyme
0.776	A_68_P29513318	BTD	biotinidase	Extracellular Space	enzyme
0.771	A_68_P32137923	BTRC	beta-transducin repeat containing	Cytoplasm	enzyme
0.754	A_68_P28356773	BZW2	basic leucine zipper and W2 domains 2	Cytoplasm	translation regulator
1.692	A_68_P25541690	C10ORF137	chromosome 10 open reading frame 137	Unknown	other
1.054	A_68_P25541689	C10ORF137	chromosome 10 open reading frame 137	Unknown	other
0.988	A_68_P32121693	C10ORF28	chromosome 10 open reading frame 28	Unknown	other
0.94	A_68_P32121691	C10ORF28	chromosome 10 open reading frame 28	Unknown	other
1.075	A_68_P32100297	C10ORF4	chromosome 10 open reading frame 4	Nucleus	other
0.867	A_68_P31918869	C11ORF24	chromosome 11 open reading frame 24	Extracellular Space	other
0.86	A_68_P31918870	C11ORF24	chromosome 11 open reading frame 24	Extracellular Space	other
1.708	A_68_P21393922	C11ORF31	chromosome 11 open reading frame 31	Nucleus	other
1.216	A_68_P21489013	C11ORF41	chromosome 11 open reading frame 41	Unknown	other
1.584	A_68_P26430874	C11ORF61	chromosome 11 open reading frame 61	Unknown	other
0.852	A_68_P26446285	C11ORF63	chromosome 11 open reading frame 63	Unknown	other
1.319	A_68_P31939556	C11ORF84	chromosome 11 open reading frame 84	Unknown	other
0.843	A_68_P24004707	C12ORF34	chromosome 12 open reading frame 34	Unknown	other
0.834	A_68_P24004689	C12ORF34	chromosome 12 open reading frame 34	Unknown	other
0.802	A_68_P24004688	C12ORF34	chromosome 12 open reading frame 34	Unknown	other
0.751	A_68_P24004708	C12ORF34	chromosome 12 open reading frame 34	Unknown	other
0.828	A_68_P24830747	C12ORF5	chromosome 12 open reading frame 5	Unknown	enzyme
0.849	A_68_P24511776	C130060K24RIK	RIKEN cDNA C130060K24 gene	Plasma Membrane	G-protein coupled receptor
1.842	A_68_P29613712	C14ORF119	chromosome 14 open reading frame 119	Unknown	other
1.325	A_68_P29613713	C14ORF119	chromosome 14 open reading frame 119	Unknown	other
1.13	A_68_P29613711	C14ORF119	chromosome 14 open reading frame 119	Unknown	other
1.924	A_68_P28532685	C14ORF135	chromosome 14 open reading frame 135	Unknown	other
1.03	A_68_P28448913	C14ORF147	chromosome 14 open reading frame 147	Unknown	other
1.764	A_68_P29604255	C14ORF176	chromosome 14 open reading frame 176	Unknown	other
2.305	A_68_P28744029	C14ORF73	chromosome 14 open reading frame 73	Unknown	other
2.06	A_68_P28744028	C14ORF73	chromosome 14 open reading frame 73	Unknown	other
0.814	A_68_P28752688	C14ORF79	chromosome 14 open reading frame 79	Unknown	other
0.954	A_68_P28755048	C14ORF80	chromosome 14 open reading frame 80	Unknown	other
0.75	A_68_P28755049	C14ORF80	chromosome 14 open reading frame 80	Unknown	other
1.301	A_68_P26541144	C15ORF39	chromosome 15 open reading frame 39	Unknown	other
0.897	A_68_P26541146	C15ORF39	chromosome 15 open reading frame 39	Unknown	other
0.771	A_68_P21587249	C15ORF48	chromosome 15 open reading frame 48	Nucleus	other
0.782	A_68_P31106920	C16ORF13	chromosome 16 open reading frame 13	Unknown	other
1.018	A_68_P27687833	C16ORF35	chromosome 16 open reading frame 35	Unknown	other
1.427	A_68_P31102484	C16ORF42	chromosome 16 open reading frame 42	Unknown	other
1.418	A_68_P26200045	C16ORF46	chromosome 16 open reading frame 46	Unknown	other
1.244	A_68_P30512100	C16ORF5	chromosome 16 open reading frame 5	Unknown	other
1.194	A_68_P30512101	C16ORF5	chromosome 16 open reading frame 5	Unknown	other
1.176	A_68_P30512102	C16ORF5	chromosome 16 open reading frame 5	Unknown	other
1.078	A_68_P30512104	C16ORF5	chromosome 16 open reading frame 5	Unknown	other
0.946	A_68_P30512103	C16ORF5	chromosome 16 open reading frame 5	Unknown	other
0.834	A_68_P25503587	C16ORF53	chromosome 16 open reading frame 53	Nucleus	other
1.225	A_68_P25459894	C16ORF62	chromosome 16 open reading frame 62	Unknown	other
1.07	A_68_P30534531	C16ORF72	chromosome 16 open reading frame 72	Unknown	other
0.861	A_68_P30544730	C16ORF75	chromosome 16 open reading frame 75	Unknown	other
0.821	A_68_P28189251	C17ORF101	chromosome 17 open reading frame 101	Unknown	enzyme
1.295	A_68_P28153097	C17ORF28	chromosome 17 open reading frame 28	Unknown	other
0.76	A_68_P28153089	C17ORF28	chromosome 17 open reading frame 28	Unknown	other
2.176	A_68_P28182348	C17ORF56	chromosome 17 open reading frame 56	Unknown	other
1.704	A_68_P28182347	C17ORF56	chromosome 17 open reading frame 56	Unknown	other
1.567	A_68_P28182346	C17ORF56	chromosome 17 open reading frame 56	Unknown	other
0.815	A_68_P27854797	C17ORF76	chromosome 17 open reading frame 76	Unknown	other
0.768	A_68_P27854796	C17ORF76	chromosome 17 open reading frame 76	Unknown	other
1.526	A_68_P25671026	C17ORF79	chromosome 17 open reading frame 79	Unknown	other
0.854	A_68_P31849438	C18ORF25	chromosome 18 open reading frame 25	Unknown	other
1.155	A_68_P25065733	C19ORF12	chromosome 19 open reading frame 12	Unknown	other
1.125	A_68_P25065734	C19ORF12	chromosome 19 open reading frame 12	Unknown	other
0.926	A_68_P25064994	C19ORF2	chromosome 19 open reading frame 2	Nucleus	transcription regulator
0.754	A_68_P25064993	C19ORF2	chromosome 19 open reading frame 2	Nucleus	transcription regulator
1.397	A_68_P27282446	C19ORF25	chromosome 19 open reading frame 25	Unknown	other
0.869	A_68_P27282447	C19ORF25	chromosome 19 open reading frame 25	Unknown	other
0.889	A_68_P27281162	C19ORF26	chromosome 19 open reading frame 26	Unknown	other
1.284	A_68_P26023268	C19ORF43	chromosome 19 open reading frame 43	Nucleus	other
1.061	A_68_P27289149	C19ORF71	chromosome 19 open reading frame 71	Unknown	other
0.987	A_68_P27289154	C19ORF71	chromosome 19 open reading frame 71	Unknown	other
1.869	A_68_P20786426	C1ORF112	chromosome 1 open reading frame 112	Unknown	other
1.376	A_68_P20786425	C1ORF112	chromosome 1 open reading frame 112	Unknown	other
0.97	A_68_P23278551	C1ORF113	chromosome 1 open reading frame 113	Unknown	other
0.774	A_68_P23331576	C1ORF128	chromosome 1 open reading frame 128	Unknown	other
1.183	A_68_P20726626	C1ORF14	chromosome 1 open reading frame 14	Unknown	other
1.142	A_68_P22398705	C1ORF183	chromosome 1 open reading frame 183	Unknown	other
0.761	A_68_P23284269	C1ORF212	chromosome 1 open reading frame 212	Unknown	other
0.958	A_68_P23281040	C1ORF216	chromosome 1 open reading frame 216	Unknown	other
0.762	A_68_P20708501	C1ORF27	chromosome 1 open reading frame 27	Unknown	other
1.065	A_68_P27835482	C1ORF35	chromosome 1 open reading frame 35	Unknown	other
1.051	A_68_P27835480	C1ORF35	chromosome 1 open reading frame 35	Unknown	other
0.9	A_68_P27835483	C1ORF35	chromosome 1 open reading frame 35	Unknown	other
1.012	A_68_P22310776	C1ORF66	chromosome 1 open reading frame 66	Unknown	other
0.913	A_68_P22310777	C1ORF66	chromosome 1 open reading frame 66	Unknown	other
1.157	A_68_P28082450	C1QL1	complement component 1, q subcomponent-like 1	Extracellular Space	other
0.766	A_68_P28082449	C1QL1	complement component 1, q subcomponent-like 1	Extracellular Space	other
1.32	A_68_P20561487	C1QL2	complement component 1, q subcomponent-like 2	Unknown	other
1.148	A_68_P20561486	C1QL2	complement component 1, q subcomponent-like 2	Unknown	other
1.591	A_68_P21419482	C1QTNF4	C1q and tumor necrosis factor related protein 4	Extracellular Space	other
1.185	A_68_P21419481	C1QTNF4	C1q and tumor necrosis factor related protein 4	Extracellular Space	other
1.011	A_68_P21419480	C1QTNF4	C1q and tumor necrosis factor related protein 4	Extracellular Space	other
0.839	A_68_P21755265	C20ORF112	chromosome 20 open reading frame 112	Unknown	other
1.019	A_68_P21912182	C20ORF201	chromosome 20 open reading frame 201	Unknown	other
1.943	A_68_P21633596	C20ORF27	chromosome 20 open reading frame 27	Unknown	other
1.676	A_68_P21633595	C20ORF27	chromosome 20 open reading frame 27	Unknown	other
0.95	A_68_P21633597	C20ORF27	chromosome 20 open reading frame 27	Unknown	other
0.837	A_68_P21633886	C20ORF29	chromosome 20 open reading frame 29	Unknown	other
1.063	A_68_P27272484	C21ORF33	chromosome 21 open reading frame 33	Cytoplasm	other
0.746	A_68_P27272485	C21ORF33	chromosome 21 open reading frame 33	Cytoplasm	other
1.446	A_68_P30364606	C22ORF23	chromosome 22 open reading frame 23	Unknown	other
1.574	A_68_P27311331	C22ORF28	chromosome 22 open reading frame 28	Unknown	other
0.937	A_68_P28220740	C2ORF43	chromosome 2 open reading frame 43	Unknown	enzyme
0.918	A_68_P28220739	C2ORF43	chromosome 2 open reading frame 43	Unknown	enzyme
1.433	A_68_P20304762	C2ORF67	chromosome 2 open reading frame 67	Unknown	other
1.019	A_68_P24641807	C3ORF19	chromosome 3 open reading frame 19	Unknown	other
0.761	A_68_P24641806	C3ORF19	chromosome 3 open reading frame 19	Unknown	other
0.756	A_68_P24641805	C3ORF19	chromosome 3 open reading frame 19	Unknown	other
1.988	A_68_P24768722	C3ORF31	chromosome 3 open reading frame 31	Unknown	other
1.149	A_68_P30821648	C3ORF38	chromosome 3 open reading frame 38	Unknown	peptidase
0.988	A_68_P30633246	C3ORF59	chromosome 3 open reading frame 59	Unknown	other
1.902	A_68_P23747545	C4ORF19	chromosome 4 open reading frame 19	Unknown	other
1.177	A_68_P22082007	C4ORF29	chromosome 4 open reading frame 29	Unknown	other
0.862	A_68_P24513208	C4ORF31	chromosome 4 open reading frame 31	Extracellular Space	other
1.523	A_68_P23591963	C4ORF48	chromosome 4 open reading frame 48	Unknown	other
1.136	A_68_P33008386	C5ORF28	chromosome 5 open reading frame 28	Unknown	other
1.245	A_68_P31117187	C6ORF1	chromosome 6 open reading frame 1	Unknown	other
0.841	A_68_P31117191	C6ORF1	chromosome 6 open reading frame 1	Unknown	other
0.817	A_68_P31117192	C6ORF1	chromosome 6 open reading frame 1	Unknown	other
1.049	A_68_P31161577	C6ORF134	chromosome 6 open reading frame 134	Unknown	other
0.884	A_68_P28939822	C6ORF145	chromosome 6 open reading frame 145	Unknown	other
2.228	A_68_P22832291	C6ORF165	chromosome 6 open reading frame 165	Unknown	other
1.18	A_68_P27155058	C6ORF170	chromosome 6 open reading frame 170	Unknown	other
0.915	A_68_P27033516	C6ORF174	chromosome 6 open reading frame 174	Unknown	other
1.187	A_68_P31122920	C6ORF81	chromosome 6 open reading frame 81	Unknown	other
1.172	A_68_P30425166	C730034F03RIK	RIKEN cDNA C730034F03 gene	Unknown	other
1.502	A_68_P28853134	C7ORF11	chromosome 7 open reading frame 11	Nucleus	other
1.514	A_68_P23471092	C7ORF23	chromosome 7 open reading frame 23	Unknown	other
0.849	A_68_P28854603	C7ORF36	chromosome 7 open reading frame 36	Unknown	other
1.143	A_68_P24377802	C7ORF55	chromosome 7 open reading frame 55	Unknown	other
0.803	A_68_P24377799	C7ORF55	chromosome 7 open reading frame 55	Unknown	other
1.799	A_68_P24248435	C7ORF60	chromosome 7 open reading frame 60	Unknown	other
1.547	A_68_P23445970	C7ORF64	chromosome 7 open reading frame 64	Unknown	other
0.815	A_68_P25671550	C8ORF42	chromosome 8 open reading frame 42	Unknown	other
0.764	A_68_P29699590	C8ORF58	chromosome 8 open reading frame 58	Unknown	other
1.405	A_68_P21072309	C9ORF142	chromosome 9 open reading frame 142	Unknown	other
1.032	A_68_P21072310	C9ORF142	chromosome 9 open reading frame 142	Unknown	other
1.332	A_68_P21070457	C9ORF167	chromosome 9 open reading frame 167	Unknown	other
0.804	A_68_P21070454	C9ORF167	chromosome 9 open reading frame 167	Unknown	other
0.757	A_68_P21070453	C9ORF167	chromosome 9 open reading frame 167	Unknown	other
1.091	A_68_P29092064	C9ORF3	chromosome 9 open reading frame 3	Cytoplasm	peptidase
0.76	A_68_P22900662	C9ORF30	chromosome 9 open reading frame 30	Unknown	other
1.165	A_68_P32050338	C9ORF68	chromosome 9 open reading frame 68	Unknown	other
0.746	A_68_P21070949	C9ORF75	chromosome 9 open reading frame 75	Unknown	other
0.974	A_68_P21106324	C9ORF78	chromosome 9 open reading frame 78	Unknown	other
0.907	A_68_P21106325	C9ORF78	chromosome 9 open reading frame 78	Unknown	other
1.389	A_68_P23062802	C9ORF93	chromosome 9 open reading frame 93	Unknown	other
0.954	A_68_P23062801	C9ORF93	chromosome 9 open reading frame 93	Unknown	other
0.924	A_68_P23062803	C9ORF93	chromosome 9 open reading frame 93	Unknown	other
2.361	A_68_P20874332	CABC1	chaperone, ABC1 activity of bc1 complex homolog (S. pombe)	Cytoplasm	kinase
1.465	A_68_P21902637	CABLES2	Cdk5 and Abl enzyme substrate 2	Unknown	other
1.07	A_68_P24008365	CABP1	calcium binding protein 1	Cytoplasm	other
1.831	A_68_P31502464	CABYR	calcium binding tyrosine-(Y)-phosphorylation regulated	Cytoplasm	other
0.949	A_68_P26020495	CACNA1A	calcium channel, voltage-dependent, P/Q type, alpha 1A subunit	Plasma Membrane	ion channel	clevidipine butyrate
0.829	A_68_P26020494	CACNA1A	calcium channel, voltage-dependent, P/Q type, alpha 1A subunit	Plasma Membrane	ion channel	clevidipine butyrate
0.77	A_68_P28033142	CACNA1G	calcium channel, voltage-dependent, T type, alpha 1G subunit	Plasma Membrane	ion channel	mibefradil
1.714	A_68_P31103375	CACNA1H	calcium channel, voltage-dependent, T type, alpha 1H subunit	Plasma Membrane	ion channel	mibefradil
0.785	A_68_P21221051	CACNB4	calcium channel, voltage-dependent, beta 4 subunit	Plasma Membrane	ion channel
0.926	A_68_P28680561	CALM1	calmodulin 1 (phosphorylase kinase, delta)	Plasma Membrane	other
0.788	A_68_P28680559	CALM1	calmodulin 1 (phosphorylase kinase, delta)	Plasma Membrane	other
0.88	A_68_P24093842	CALN1	calneuron 1	Unknown	other
1.222	A_68_P27565935	CAMK2B	calcium/calmodulin-dependent protein kinase II beta	Cytoplasm	kinase
1.124	A_68_P27565936	CAMK2B	calcium/calmodulin-dependent protein kinase II beta	Cytoplasm	kinase
0.961	A_68_P27566543	CAMK2B	calcium/calmodulin-dependent protein kinase II beta	Cytoplasm	kinase
0.921	A_68_P22503487	CAMK2D	calcium/calmodulin-dependent protein kinase II delta	Cytoplasm	kinase
0.972	A_68_P31605186	CAMK4	calcium/calmodulin-dependent protein kinase IV	Nucleus	kinase
1.656	A_68_P27914668	CAMKK1	calcium/calmodulin-dependent protein kinase kinase 1, alpha	Cytoplasm	kinase
1.042	A_68_P27914667	CAMKK1	calcium/calmodulin-dependent protein kinase kinase 1, alpha	Cytoplasm	kinase
1.346	A_68_P20644880	CAMSAP1L1	calmodulin regulated spectrin-associated protein 1-like 1	Unknown	other
0.798	A_68_P23415134	CAMTA1 (includes EG:23261)	calmodulin binding transcription activator 1	Unknown	other
0.815	A_68_P27902007	CAMTA2	calmodulin binding transcription activator 2	Unknown	other
0.752	A_68_P27787809	CANX	calnexin	Cytoplasm	other
0.845	A_68_P29265994	CARTPT	CART prepropeptide	Extracellular Space	other
0.833	A_68_P29265995	CARTPT	CART prepropeptide	Extracellular Space	other
0.851	A_68_P21567569	CASC5	cancer susceptibility candidate 5	Nucleus	other
1.288	A_68_P20260538	CASP8	caspase 8, apoptosis-related cysteine peptidase	Nucleus	peptidase
0.901	A_68_P22822463	CASP8AP2	caspase 8 associated protein 2	Nucleus	transcription regulator
0.939	A_68_P23397710	CASZ1	castor zinc finger 1	Nucleus	enzyme
0.863	A_68_P26132025	CBFB	core-binding factor, beta subunit	Nucleus	transcription regulator
0.79	A_68_P26035012	CBLN1	cerebellin 1 precursor	Cytoplasm	other
0.791	A_68_P31899554	CBLN2	cerebellin 2 precursor	Extracellular Space	other
1.218	A_68_P21862261	CBLN4	cerebellin 4 precursor	Extracellular Space	other
1.034	A_68_P21862269	CBLN4	cerebellin 4 precursor	Extracellular Space	other
0.973	A_68_P21862264	CBLN4	cerebellin 4 precursor	Extracellular Space	other
0.885	A_68_P21862262	CBLN4	cerebellin 4 precursor	Extracellular Space	other
0.824	A_68_P21862263	CBLN4	cerebellin 4 precursor	Extracellular Space	other
0.853	A_68_P30368806	CBX6	chromobox homolog 6	Nucleus	other
0.758	A_68_P30368849	CBX6	chromobox homolog 6	Nucleus	other
1.781	A_68_P28175492	CBX8	chromobox homolog 8 (Pc class homolog, Drosophila)	Nucleus	other
1.476	A_68_P28175493	CBX8	chromobox homolog 8 (Pc class homolog, Drosophila)	Nucleus	other
1.215	A_68_P28175451	CBX8	chromobox homolog 8 (Pc class homolog, Drosophila)	Nucleus	other
0.784	A_68_P28175490	CBX8	chromobox homolog 8 (Pc class homolog, Drosophila)	Nucleus	other
0.772	A_68_P28175482	CBX8	chromobox homolog 8 (Pc class homolog, Drosophila)	Nucleus	other
0.869	A_68_P30367725	CBY1	chibby homolog 1 (Drosophila)	Cytoplasm	other
1.353	A_68_P31786169	CCBE1	collagen and calcium binding EGF domains 1	Unknown	other
0.931	A_68_P22592101	CCBL2	cysteine conjugate-beta lyase 2	Unknown	enzyme
0.916	A_68_P22871973	CCDC107	coiled-coil domain containing 107	Unknown	other
0.899	A_68_P22871972	CCDC107	coiled-coil domain containing 107	Unknown	other
0.924	A_68_P25837061	CCDC111	coiled-coil domain containing 111	Unknown	other
1.225	A_68_P30572233	CCDC116	coiled-coil domain containing 116	Extracellular Space	other
0.857	A_68_P27563901	CCDC117	coiled-coil domain containing 117	Unknown	other
0.951	A_68_P26825041	CCDC12	coiled-coil domain containing 12	Unknown	other
0.937	A_68_P26825042	CCDC12	coiled-coil domain containing 12	Unknown	other
0.963	A_68_P26885917	CCDC13	coiled-coil domain containing 13	Unknown	other
0.832	A_68_P21518699	CCDC34	coiled-coil domain containing 34	Unknown	other
0.953	A_68_P28100230	CCDC47	coiled-coil domain containing 47	Extracellular Space	other
0.817	A_68_P26128838	CCDC79	coiled-coil domain containing 79	Nucleus	peptidase
1.585	A_68_P31925373	CCDC87	coiled-coil domain containing 87	Unknown	other
1.295	A_68_P31925372	CCDC87	coiled-coil domain containing 87	Unknown	other
0.959	A_68_P31925371	CCDC87	coiled-coil domain containing 87	Unknown	other
0.947	A_68_P31936459	CCDC88B	coiled-coil domain containing 88B	Nucleus	enzyme
0.866	A_68_P31936458	CCDC88B	coiled-coil domain containing 88B	Nucleus	enzyme
0.858	A_68_P31936460	CCDC88B	coiled-coil domain containing 88B	Nucleus	enzyme
0.869	A_68_P25325438	CCDC90B	coiled-coil domain containing 90B	Unknown	other
0.84	A_68_P25325437	CCDC90B	coiled-coil domain containing 90B	Unknown	other
2.163	A_68_P24934670	CCDC91	coiled-coil domain containing 91	Unknown	other
1.913	A_68_P24934669	CCDC91	coiled-coil domain containing 91	Unknown	other
0.798	A_68_P20566803	CCDC93	coiled-coil domain containing 93	Unknown	other
0.823	A_68_P25011514	CCDC97	coiled-coil domain containing 97	Unknown	other
2.168	A_68_P25392334	CCKBR	cholecystokinin B receptor	Plasma Membrane	G-protein coupled receptor	CR 2945
0.993	A_68_P25392268	CCKBR	cholecystokinin B receptor	Plasma Membrane	G-protein coupled receptor	CR 2945
0.759	A_68_P22774530	CCNC	cyclin C	Nucleus	other
1.51	A_68_P25610219	CCND1	cyclin D1	Nucleus	other
1.007	A_68_P24831078	CCND2	cyclin D2	Nucleus	other
0.747	A_68_P23898887	CCNG2	cyclin G2	Nucleus	other
1.324	A_68_P23440736	CCNL2	cyclin L2	Nucleus	other
1.047	A_68_P23440735	CCNL2	cyclin L2	Nucleus	other
1.494	A_68_P20293902	CCNYL1	cyclin Y-like 1	Unknown	other
1.407	A_68_P29098741	CCRK	cell cycle related kinase	Nucleus	kinase
1.38	A_68_P29098742	CCRK	cell cycle related kinase	Nucleus	kinase
1.326	A_68_P29098740	CCRK	cell cycle related kinase	Nucleus	kinase
0.746	A_68_P27089717	CD164	CD164 molecule, sialomucin	Plasma Membrane	other
0.845	A_68_P30726541	CD200	CD200 molecule	Plasma Membrane	other
0.87	A_68_P27101045	CD24	CD24 molecule	Plasma Membrane	other
1.12	A_68_P25092029	CD37	CD37 molecule	Plasma Membrane	other
0.803	A_68_P22449311	CDC14A	CDC14 cell division cycle 14 homolog A (S. cerevisiae)	Nucleus	phosphatase
1.834	A_68_P29098142	CDC14B	CDC14 cell division cycle 14 homolog B (S. cerevisiae)	Nucleus	phosphatase
0.904	A_68_P26820778	CDC25A	cell division cycle 25 homolog A (S. pombe)	Nucleus	phosphatase
0.752	A_68_P26820779	CDC25A	cell division cycle 25 homolog A (S. pombe)	Nucleus	phosphatase
1.352	A_68_P27083519	CDC2L6	cell division cycle 2-like 6 (CDK8-like)	Nucleus	kinase	flavopiridol
0.991	A_68_P27083518	CDC2L6	cell division cycle 2-like 6 (CDK8-like)	Nucleus	kinase	flavopiridol
0.811	A_68_P27083520	CDC2L6	cell division cycle 2-like 6 (CDK8-like)	Nucleus	kinase	flavopiridol
1.099	A_68_P27278228	CDC34 (includes EG:997)	cell division cycle 34 homolog (S. cerevisiae)	Nucleus	enzyme
0.835	A_68_P28743728	CDC42BPB	CDC42 binding protein kinase beta (DMPK-like)	Cytoplasm	kinase
1.293	A_68_P28059226	CDC6	cell division cycle 6 homolog (S. cerevisiae)	Nucleus	other
0.912	A_68_P28059225	CDC6	cell division cycle 6 homolog (S. cerevisiae)	Nucleus	other
0.794	A_68_P28059224	CDC6	cell division cycle 6 homolog (S. cerevisiae)	Nucleus	other
1.118	A_68_P28752829	CDCA4	cell division cycle associated 4	Nucleus	other
0.955	A_68_P31932622	CDCA5	cell division cycle associated 5	Cytoplasm	other
0.975	A_68_P26207425	CDH13	cadherin 13, H-cadherin (heart)	Plasma Membrane	other
1.159	A_68_P21821714	CDH22	cadherin-like 22	Plasma Membrane	other
0.924	A_68_P21821743	CDH22	cadherin-like 22	Plasma Membrane	other
0.816	A_68_P26140013	CDH3	cadherin 3, type 1, P-cadherin (placental)	Plasma Membrane	other
0.799	A_68_P27542786	CDK2	cyclin-dependent kinase 2	Nucleus	kinase	BMS-387032, flavopiridol
1.209	A_68_P31921020	CDK2AP2	cyclin-dependent kinase 2 associated protein 2	Nucleus	other
0.856	A_68_P31921015	CDK2AP2	cyclin-dependent kinase 2 associated protein 2	Nucleus	other
0.787	A_68_P31921021	CDK2AP2	cyclin-dependent kinase 2 associated protein 2	Nucleus	other
1.03	A_68_P27533818	CDK4	cyclin-dependent kinase 4	Nucleus	kinase	PD-0332991, flavopiridol
0.948	A_68_P27533816	CDK4	cyclin-dependent kinase 4	Nucleus	kinase	PD-0332991, flavopiridol
0.98	A_68_P20350881	CDK5R2	cyclin-dependent kinase 5, regulatory subunit 2 (p39)	Nucleus	other
0.854	A_68_P20350886	CDK5R2	cyclin-dependent kinase 5, regulatory subunit 2 (p39)	Nucleus	other
1.308	A_68_P24167580	CDK8	cyclin-dependent kinase 8	Nucleus	kinase	flavopiridol
0.85	A_68_P24167577	CDK8	cyclin-dependent kinase 8	Nucleus	kinase	flavopiridol
0.836	A_68_P27796931	CDKL3	cyclin-dependent kinase-like 3	Cytoplasm	kinase
0.816	A_68_P31125920	CDKN1A	cyclin-dependent kinase inhibitor 1A (p21, Cip1)	Nucleus	other
0.806	A_68_P31125922	CDKN1A	cyclin-dependent kinase inhibitor 1A (p21, Cip1)	Nucleus	other
0.768	A_68_P31125919	CDKN1A	cyclin-dependent kinase inhibitor 1A (p21, Cip1)	Nucleus	other
1.985	A_68_P24864231	CDKN1B	cyclin-dependent kinase inhibitor 1B (p27, Kip1)	Nucleus	other
1.726	A_68_P24864230	CDKN1B	cyclin-dependent kinase inhibitor 1B (p27, Kip1)	Nucleus	other
1.58	A_68_P24864239	CDKN1B	cyclin-dependent kinase inhibitor 1B (p27, Kip1)	Nucleus	other
1.179	A_68_P24864229	CDKN1B	cyclin-dependent kinase inhibitor 1B (p27, Kip1)	Nucleus	other
1.171	A_68_P24864240	CDKN1B	cyclin-dependent kinase inhibitor 1B (p27, Kip1)	Nucleus	other
2.664	A_68_P25601073	CDKN1C	cyclin-dependent kinase inhibitor 1C (p57, Kip2)	Nucleus	other
0.824	A_68_P25601078	CDKN1C	cyclin-dependent kinase inhibitor 1C (p57, Kip2)	Nucleus	other
0.94	A_68_P26346395	CDKN2D	cyclin-dependent kinase inhibitor 2D (p19, inhibits CDK4)	Nucleus	transcription regulator
0.81	A_68_P26346396	CDKN2D	cyclin-dependent kinase inhibitor 2D (p19, inhibits CDK4)	Nucleus	transcription regulator
1.355	A_68_P28153228	CDR2L	cerebellar degeneration-related protein 2-like	Unknown	other
0.937	A_68_P28153227	CDR2L	cerebellar degeneration-related protein 2-like	Unknown	other
0.931	A_68_P28153163	CDR2L	cerebellar degeneration-related protein 2-like	Unknown	other
0.785	A_68_P28153226	CDR2L	cerebellar degeneration-related protein 2-like	Unknown	other
1.253	A_68_P26234241	CDT1	chromatin licensing and DNA replication factor 1	Nucleus	other
1.174	A_68_P24172965	CDX2	caudal type homeobox 2	Nucleus	transcription regulator
1.09	A_68_P24172966	CDX2	caudal type homeobox 2	Nucleus	transcription regulator
0.88	A_68_P24798990	CECR5	cat eye syndrome chromosome region, candidate 5	Unknown	other
0.822	A_68_P24798779	CECR6	cat eye syndrome chromosome region, candidate 6	Nucleus	transcription regulator
1.259	A_68_P30404229	CELSR1	cadherin, EGF LAG seven-pass G-type receptor 1 (flamingo homolog, Drosophila)	Plasma Membrane	G-protein coupled receptor
1.277	A_68_P22412465	CELSR2	cadherin, EGF LAG seven-pass G-type receptor 2 (flamingo homolog, Drosophila)	Plasma Membrane	G-protein coupled receptor
0.784	A_68_P26816832	CELSR3	cadherin, EGF LAG seven-pass G-type receptor 3 (flamingo homolog, Drosophila)	Plasma Membrane	G-protein coupled receptor
0.754	A_68_P26816830	CELSR3	cadherin, EGF LAG seven-pass G-type receptor 3 (flamingo homolog, Drosophila)	Plasma Membrane	G-protein coupled receptor
0.846	A_68_P21633704	CENPB	centromere protein B, 80kDa	Nucleus	other
0.763	A_68_P23816913	CEP135	centrosomal protein 135kDa	Cytoplasm	other
1.476	A_68_P26762949	CEP70	centrosomal protein 70kDa	Cytoplasm	other
1.214	A_68_P30778450	CEP97	centrosomal protein 97kDa	Unknown	other
1.11	A_68_P26170593	CFDP1	craniofacial development protein 1	Extracellular Space	other
0.772	A_68_P31929039	CFL1	cofilin 1 (non-muscle)	Nucleus	other
1.496	A_68_P26624021	CGNL1	cingulin-like 1	Unknown	other
1.709	A_68_P21569217	CHAC1	ChaC, cation transport regulator homolog 1 (E. coli)	Unknown	other
1.637	A_68_P21569218	CHAC1	ChaC, cation transport regulator homolog 1 (E. coli)	Unknown	other
0.746	A_68_P21569219	CHAC1	ChaC, cation transport regulator homolog 1 (E. coli)	Unknown	other
0.989	A_68_P24347497	CHCHD3	coiled-coil-helix-coiled-coil-helix domain containing 3	Cytoplasm	other
1.124	A_68_P21623179	CHCHD5	coiled-coil-helix-coiled-coil-helix domain containing 5	Unknown	other
0.945	A_68_P24629234	CHCHD6	coiled-coil-helix-coiled-coil-helix domain containing 6	Unknown	other
0.859	A_68_P31066945	CHD1 (includes EG:1105)	chromodomain helicase DNA binding protein 1	Nucleus	enzyme
0.796	A_68_P26055742	CHD9 (includes EG:80205)	chromodomain helicase DNA binding protein 9	Cytoplasm	other
2.808	A_68_P23807020	CHIC2	cysteine-rich hydrophobic domain 2	Plasma Membrane	other
0.845	A_68_P20849637	CHML	choroideremia-like (Rab escort protein 2)	Cytoplasm	enzyme
0.999	A_68_P21761658	CHMP4B	chromatin modifying protein 4B	Cytoplasm	other
0.866	A_68_P29696767	CHMP7	CHMP family, member 7	Unknown	transporter
2.89	A_68_P20354314	CHPF	chondroitin polymerizing factor	Cytoplasm	enzyme
1.022	A_68_P30328263	CHRAC1	chromatin accessibility complex 1	Nucleus	enzyme
0.957	A_68_P30328262	CHRAC1	chromatin accessibility complex 1	Nucleus	enzyme
1.58	A_68_P21425365	CHRM4	cholinergic receptor, muscarinic 4	Plasma Membrane	G-protein coupled receptor	fesoterodine, ABT-089, atropine/edrophonium, cyclopentolate/phenylephrine, ipratropium/albuterol, trihexyphenidyl, carbamylcholine, methacholine, diphenhydramine, quinidine, procyclidine, trospium, atropine sulfate/benzoic acid/hyoscyamine/methenamine/methylene blue/phenyl salicylate, homatropine, dicyclomine, methantheline, orphenadrine, fluoxetine/olanzapine, doxacurium, aspirin/caffeine/orphen…
0.907	A_68_P21425364	CHRM4	cholinergic receptor, muscarinic 4	Plasma Membrane	G-protein coupled receptor	fesoterodine, ABT-089, atropine/edrophonium, cyclopentolate/phenylephrine, ipratropium/albuterol, trihexyphenidyl, carbamylcholine, methacholine, diphenhydramine, quinidine, procyclidine, trospium, atropine sulfate/benzoic acid/hyoscyamine/methenamine/methylene blue/phenyl salicylate, homatropine, dicyclomine, methantheline, orphenadrine, fluoxetine/olanzapine, doxacurium, aspirin/caffeine/orphen…
1.096	A_68_P27901658	CHRNE	cholinergic receptor, nicotinic, epsilon	Plasma Membrane	transmembrane receptor	ABT-089, isoflurane, mecamylamine, succinylcholine, rocuronium, doxacurium, amobarbital, mivacurium, pipecuronium, rapacuronium, metocurine, atracurium, cisatracurium, acetylcholine, nicotine, D-tubocurarine, arecoline, enflurane, pancuronium, vecuronium
0.789	A_68_P20162792	CHST10	carbohydrate sulfotransferase 10	Cytoplasm	enzyme
1.09	A_68_P27294769	CHST11	carbohydrate (chondroitin 4) sulfotransferase 11	Cytoplasm	enzyme
0.856	A_68_P27296154	CHST11	carbohydrate (chondroitin 4) sulfotransferase 11	Cytoplasm	enzyme
0.941	A_68_P24141721	CHST12	carbohydrate (chondroitin 4) sulfotransferase 12	Cytoplasm	enzyme
1.241	A_68_P25533781	CHST15	carbohydrate (N-acetylgalactosamine 4-sulfate 6-O) sulfotransferase 15	Plasma Membrane	enzyme
1.165	A_68_P25533782	CHST15	carbohydrate (N-acetylgalactosamine 4-sulfate 6-O) sulfotransferase 15	Plasma Membrane	enzyme
1.078	A_68_P25533780	CHST15	carbohydrate (N-acetylgalactosamine 4-sulfate 6-O) sulfotransferase 15	Plasma Membrane	enzyme
1.726	A_68_P26741559	CHST2	carbohydrate (N-acetylglucosamine-6-O) sulfotransferase 2	Cytoplasm	enzyme
1.61	A_68_P26741561	CHST2	carbohydrate (N-acetylglucosamine-6-O) sulfotransferase 2	Cytoplasm	enzyme
1.481	A_68_P26741560	CHST2	carbohydrate (N-acetylglucosamine-6-O) sulfotransferase 2	Cytoplasm	enzyme
1.469	A_68_P26741558	CHST2	carbohydrate (N-acetylglucosamine-6-O) sulfotransferase 2	Cytoplasm	enzyme
1.028	A_68_P27172917	CHST3	carbohydrate (chondroitin 6) sulfotransferase 3	Cytoplasm	enzyme
0.954	A_68_P27172918	CHST3	carbohydrate (chondroitin 6) sulfotransferase 3	Cytoplasm	enzyme
1.311	A_68_P26170772	CHST6	carbohydrate (N-acetylglucosamine 6-O) sulfotransferase 6	Cytoplasm	enzyme
0.995	A_68_P26170765	CHST6	carbohydrate (N-acetylglucosamine 6-O) sulfotransferase 6	Cytoplasm	enzyme
0.872	A_68_P28555792	CHURC1	churchill domain containing 1	Nucleus	transcription regulator
1.153	A_68_P25009389	CIC	capicua homolog (Drosophila)	Nucleus	transcription regulator
1.216	A_68_P25948483	CILP2	cartilage intermediate layer protein 2	Extracellular Space	other
0.821	A_68_P27281411	CIRBP	cold inducible RNA binding protein	Nucleus	other
0.813	A_68_P27281431	CIRBP	cold inducible RNA binding protein	Nucleus	other
0.86	A_68_P29033460	CKS2	CDC28 protein kinase regulatory subunit 2	Unknown	kinase
0.769	A_68_P20551451	CLASP1	cytoplasmic linker associated protein 1	Cytoplasm	other
0.854	A_68_P24114167	CLDN3	claudin 3	Plasma Membrane	transmembrane receptor
1.022	A_68_P31092996	CLDN6	claudin 6	Plasma Membrane	other
1.144	A_68_P23327316	CLIC4	chloride intracellular channel 4	Cytoplasm	ion channel
0.973	A_68_P31193443	CLIC5	chloride intracellular channel 5	Cytoplasm	ion channel
1.186	A_68_P27792932	CLK4	CDC-like kinase 4	Nucleus	kinase
1.115	A_68_P25351871	CLNS1A	chloride channel, nucleotide-sensitive, 1A	Plasma Membrane	ion channel
0.907	A_68_P25351870	CLNS1A	chloride channel, nucleotide-sensitive, 1A	Plasma Membrane	ion channel
0.793	A_68_P25351873	CLNS1A	chloride channel, nucleotide-sensitive, 1A	Plasma Membrane	ion channel
0.784	A_68_P23280752	CLSPN	claspin homolog (Xenopus laevis)	Nucleus	other
0.935	A_68_P23401331	CLSTN1	calsyntenin 1	Plasma Membrane	other
0.806	A_68_P23401328	CLSTN1	calsyntenin 1	Plasma Membrane	other
1.131	A_68_P26756442	CLSTN2	calsyntenin 2	Plasma Membrane	transporter
0.787	A_68_P27990834	CLTC	clathrin, heavy chain (Hc)	Plasma Membrane	other
1.161	A_68_P26864771	CMC1	COX assembly mitochondrial protein homolog (S. cerevisiae)	Unknown	other
1.14	A_68_P23999134	CMKLR1	chemokine-like receptor 1	Plasma Membrane	G-protein coupled receptor
1.021	A_68_P26127992	CMTM3	CKLF-like MARVEL transmembrane domain containing 3	Extracellular Space	cytokine
2.294	A_68_P26846410	CMTM7	CKLF-like MARVEL transmembrane domain containing 7	Extracellular Space	cytokine
1.197	A_68_P26846738	CMTM8	CKLF-like MARVEL transmembrane domain containing 8	Extracellular Space	cytokine
1.42	A_68_P31890100	CNDP2	CNDP dipeptidase 2 (metallopeptidase M20 family)	Cytoplasm	peptidase
0.913	A_68_P27280212	CNN2	calponin 2	Cytoplasm	other
0.791	A_68_P32145766	CNNM2	cyclin M2	Unknown	other
0.756	A_68_P32145760	CNNM2	cyclin M2	Unknown	other
1.85	A_68_P27829186	CNOT8	CCR4-NOT transcription complex, subunit 8	Nucleus	transcription regulator
0.984	A_68_P27829185	CNOT8	CCR4-NOT transcription complex, subunit 8	Nucleus	transcription regulator
0.898	A_68_P27829182	CNOT8	CCR4-NOT transcription complex, subunit 8	Nucleus	transcription regulator
0.879	A_68_P27829184	CNOT8	CCR4-NOT transcription complex, subunit 8	Nucleus	transcription regulator
0.75	A_68_P27829183	CNOT8	CCR4-NOT transcription complex, subunit 8	Nucleus	transcription regulator
1.045	A_68_P22968888	COL27A1	collagen, type XXVII, alpha 1	Extracellular Space	other	collagenase
1.841	A_68_P31679713	COMMD10	COMM domain containing 10	Unknown	other
1.815	A_68_P31679714	COMMD10	COMM domain containing 10	Unknown	other
1.458	A_68_P31679712	COMMD10	COMM domain containing 10	Unknown	other
0.852	A_68_P25951452	COMP	cartilage oligomeric matrix protein	Extracellular Space	other
0.762	A_68_P29455223	COMTD1	catechol-O-methyltransferase domain containing 1	Extracellular Space	enzyme
1.082	A_68_P26759315	COPB2	coatomer protein complex, subunit beta 2 (beta prime)	Cytoplasm	transporter
2.286	A_68_P20412923	COPS7B	COP9 constitutive photomorphogenic homolog subunit 7B (Arabidopsis)	Cytoplasm	other
2.081	A_68_P20412924	COPS7B	COP9 constitutive photomorphogenic homolog subunit 7B (Arabidopsis)	Cytoplasm	other
0.775	A_68_P23930887	COQ2	coenzyme Q2 homolog, prenyltransferase (yeast)	Unknown	enzyme
0.977	A_68_P25458768	COQ7	coenzyme Q7 homolog, ubiquinone (yeast)	Cytoplasm	other
1.133	A_68_P23792214	CORIN	corin, serine peptidase	Plasma Membrane	peptidase
1.081	A_68_P23792212	CORIN	corin, serine peptidase	Plasma Membrane	peptidase
1.411	A_68_P28581231	COX16 (includes EG:51241)	COX16 cytochrome c oxidase assembly homolog (S. cerevisiae)	Unknown	other
1.192	A_68_P28581230	COX16 (includes EG:51241)	COX16 cytochrome c oxidase assembly homolog (S. cerevisiae)	Unknown	other
0.847	A_68_P26542220	COX5A	cytochrome c oxidase subunit Va	Cytoplasm	enzyme
1.552	A_68_P24009177	COX6A1	cytochrome c oxidase subunit VIa polypeptide 1	Cytoplasm	enzyme
1.134	A_68_P26665914	COX7A2	cytochrome c oxidase subunit VIIa polypeptide 2 (liver)	Cytoplasm	enzyme
0.889	A_68_P31399357	COX7A2L	cytochrome c oxidase subunit VIIa polypeptide 2 like	Cytoplasm	enzyme
0.748	A_68_P31399350	COX7A2L	cytochrome c oxidase subunit VIIa polypeptide 2 like	Cytoplasm	enzyme
0.882	A_68_P31126785	CPNE5	copine V	Unknown	other
1.722	A_68_P30349381	CPSF1	cleavage and polyadenylation specific factor 1, 160kDa	Nucleus	other
0.929	A_68_P23441156	CPSF3L	cleavage and polyadenylation specific factor 3-like	Unknown	other
1.505	A_68_P27364533	CRADD	CASP2 and RIPK1 domain containing adaptor with death domain	Cytoplasm	other
0.966	A_68_P27364532	CRADD	CASP2 and RIPK1 domain containing adaptor with death domain	Cytoplasm	other
1.454	A_68_P21103093	CRAT	carnitine acetyltransferase	Cytoplasm	enzyme
1.098	A_68_P20166963	CREG2	cellular repressor of E1A-stimulated genes 2	Extracellular Space	enzyme
0.872	A_68_P24759773	CRELD1	cysteine-rich with EGF-like domains 1	Unknown	other
1.149	A_68_P24467404	CRHR2	corticotropin releasing hormone receptor 2	Plasma Membrane	G-protein coupled receptor
1.403	A_68_P28754916	CRIP2	cysteine-rich protein 2	Plasma Membrane	other
1.322	A_68_P28754918	CRIP2	cysteine-rich protein 2	Plasma Membrane	other
1.28	A_68_P23361908	CROCC	ciliary rootlet coiled-coil, rootletin	Plasma Membrane	other
0.996	A_68_P23361907	CROCC	ciliary rootlet coiled-coil, rootletin	Plasma Membrane	other
0.977	A_68_P22383910	CSDE1	cold shock domain containing E1, RNA-binding	Cytoplasm	enzyme
0.998	A_68_P25944438	CSGALNACT1	chondroitin sulfate N-acetylgalactosaminyltransferase 1	Cytoplasm	enzyme
0.806	A_68_P24785198	CSGALNACT2	chondroitin sulfate N-acetylgalactosaminyltransferase 2	Cytoplasm	enzyme
1.898	A_68_P31758327	CSNK1A1	casein kinase 1, alpha 1	Cytoplasm	kinase
1.863	A_68_P27284374	CSNK1G2	casein kinase 1, gamma 2	Cytoplasm	kinase
1.179	A_68_P27446113	CSRP2	cysteine and glycine-rich protein 2	Nucleus	other
1.159	A_68_P27446114	CSRP2	cysteine and glycine-rich protein 2	Nucleus	other
1.359	A_68_P21732684	CST3	cystatin C	Extracellular Space	other
0.853	A_68_P31928179	CST6	cystatin E/M	Extracellular Space	other
1.123	A_68_P21863931	CSTF1	cleavage stimulation factor, 3' pre-RNA, subunit 1, 50kDa	Nucleus	other
1.2	A_68_P32062141	CSTF2T	cleavage stimulation factor, 3' pre-RNA, subunit 2, 64kDa, tau variant	Nucleus	other
0.986	A_68_P31864632	CTDP1	CTD (carboxy-terminal domain, RNA polymerase II, polypeptide A) phosphatase, subunit 1	Nucleus	phosphatase
0.79	A_68_P31864637	CTDP1	CTD (carboxy-terminal domain, RNA polymerase II, polypeptide A) phosphatase, subunit 1	Nucleus	phosphatase
1.614	A_68_P20348298	CTDSP1	CTD (carboxy-terminal domain, RNA polymerase II, polypeptide A) small phosphatase 1	Nucleus	phosphatase
0.972	A_68_P20348304	CTDSP1	CTD (carboxy-terminal domain, RNA polymerase II, polypeptide A) small phosphatase 1	Nucleus	phosphatase
0.858	A_68_P20348303	CTDSP1	CTD (carboxy-terminal domain, RNA polymerase II, polypeptide A) small phosphatase 1	Nucleus	phosphatase
1.252	A_68_P27009559	CTGF	connective tissue growth factor	Extracellular Space	growth factor
1.402	A_68_P25301857	CTSC	cathepsin C	Cytoplasm	peptidase
1.213	A_68_P25301856	CTSC	cathepsin C	Cytoplasm	peptidase
1.129	A_68_P25301855	CTSC	cathepsin C	Cytoplasm	peptidase
1.648	A_68_P24273897	CTTNBP2	cortactin binding protein 2	Unknown	other
1.61	A_68_P32143333	CUEDC2	CUE domain containing 2	Extracellular Space	other
1.701	A_68_P24122081	CUX1	cut-like homeobox 1	Nucleus	transcription regulator
0.902	A_68_P24780082	CXCL12	chemokine (C-X-C motif) ligand 12 (stromal cell-derived factor 1)	Extracellular Space	cytokine
0.769	A_68_P24780086	CXCL12	chemokine (C-X-C motif) ligand 12 (stromal cell-derived factor 1)	Extracellular Space	cytokine
1.181	A_68_P20601163	CXCR4	chemokine (C-X-C motif) receptor 4	Plasma Membrane	G-protein coupled receptor	plerixafor
1.281	A_68_P32579168	CXORF26	chromosome X open reading frame 26	Unknown	other
0.778	A_68_P31620319	CXXC5	CXXC finger 5	Unknown	other
0.898	A_68_P28098607	CYB561	cytochrome b-561	Cytoplasm	enzyme
1.442	A_68_P26143321	CYB5B	cytochrome b5 type B (outer mitochondrial membrane)	Cytoplasm	enzyme
1.062	A_68_P27913317	CYB5D2	cytochrome b5 domain containing 2	Unknown	other
0.964	A_68_P27913314	CYB5D2	cytochrome b5 domain containing 2	Unknown	other
0.913	A_68_P27913316	CYB5D2	cytochrome b5 domain containing 2	Unknown	other
0.863	A_68_P27913315	CYB5D2	cytochrome b5 domain containing 2	Unknown	other
0.915	A_68_P24438775	CYCS (includes EG:13063)	cytochrome c, somatic	Cytoplasm	other
0.867	A_68_P24438776	CYCS (includes EG:13063)	cytochrome c, somatic	Cytoplasm	other
1.815	A_68_P31378919	CYP1B1	cytochrome P450, family 1, subfamily B, polypeptide 1	Cytoplasm	enzyme
0.875	A_68_P31378918	CYP1B1	cytochrome P450, family 1, subfamily B, polypeptide 1	Cytoplasm	enzyme
0.795	A_68_P31378920	CYP1B1	cytochrome P450, family 1, subfamily B, polypeptide 1	Cytoplasm	enzyme
0.846	A_68_P32097105	CYP26A1	cytochrome P450, family 26, subfamily A, polypeptide 1	Cytoplasm	enzyme
0.781	A_68_P24600273	CYP26B1	cytochrome P450, family 26, subfamily B, polypeptide 1	Cytoplasm	enzyme
0.985	A_68_P20350021	CYP27A1	cytochrome P450, family 27, subfamily A, polypeptide 1	Cytoplasm	enzyme
1.707	A_68_P22531475	CYP2U1	cytochrome P450, family 2, subfamily U, polypeptide 1	Unknown	enzyme
0.908	A_68_P28727506	CYP46A1	cytochrome P450, family 46, subfamily A, polypeptide 1	Cytoplasm	enzyme
0.846	A_68_P22609988	CYR61	cysteine-rich, angiogenic inducer, 61	Extracellular Space	other
0.89	A_68_P28170166	CYTH1	cytohesin 1	Cytoplasm	other
1.876	A_68_P28525479	DACT1	dapper, antagonist of beta-catenin, homolog 1 (Xenopus laevis)	Cytoplasm	other
0.799	A_68_P24983716	DACT3	dapper, antagonist of beta-catenin, homolog 3 (Xenopus laevis)	Unknown	other
0.777	A_68_P24983715	DACT3	dapper, antagonist of beta-catenin, homolog 3 (Xenopus laevis)	Unknown	other
1.152	A_68_P26815514	DALRD3	DALR anticodon binding domain containing 3	Unknown	other
1.066	A_68_P26815515	DALRD3	DALR anticodon binding domain containing 3	Unknown	other
0.906	A_68_P26815516	DALRD3	DALR anticodon binding domain containing 3	Unknown	other
1.557	A_68_P27287962	DAPK3	death-associated protein kinase 3	Cytoplasm	kinase
0.822	A_68_P27288027	DAPK3	death-associated protein kinase 3	Cytoplasm	kinase
0.799	A_68_P27287961	DAPK3	death-associated protein kinase 3	Cytoplasm	kinase
1.013	A_68_P31150915	DAXX	death-domain associated protein	Nucleus	transcription regulator
0.869	A_68_P26240285	DBNDD1	dysbindin (dystrobrevin binding protein 1) domain containing 1	Unknown	other
0.757	A_68_P26240284	DBNDD1	dysbindin (dystrobrevin binding protein 1) domain containing 1	Unknown	other
0.846	A_68_P21818148	DBNDD2	dysbindin (dystrobrevin binding protein 1) domain containing 2	Cytoplasm	other
1.549	A_68_P25094589	DBP	D site of albumin promoter (albumin D-box) binding protein	Nucleus	transcription regulator
1.383	A_68_P28099220	DCAF7	DDB1 and CUL4 associated factor 7	Cytoplasm	other
1.047	A_68_P27136703	DCBLD1	discoidin, CUB and LCCL domain containing 1	Extracellular Space	other
0.797	A_68_P28890412	DCDC2	doublecortin domain containing 2	Unknown	other
0.92	A_68_P31751922	DCTN4	dynactin 4 (p62)	Nucleus	other
0.801	A_68_P25477510	DCTN5	dynactin 5 (p25)	Unknown	other
1.492	A_68_P25667341	DCUN1D2	DCN1, defective in cullin neddylation 1, domain containing 2 (S. cerevisiae)	Unknown	other
1.401	A_68_P25667343	DCUN1D2	DCN1, defective in cullin neddylation 1, domain containing 2 (S. cerevisiae)	Unknown	other
1.325	A_68_P25667340	DCUN1D2	DCN1, defective in cullin neddylation 1, domain containing 2 (S. cerevisiae)	Unknown	other
1.138	A_68_P28186435	DCXR	dicarbonyl/L-xylulose reductase	Cytoplasm	enzyme
0.814	A_68_P31157311	DDAH2	dimethylarginine dimethylaminohydrolase 2	Unknown	enzyme
1.013	A_68_P30367150	DDX17	DEAD (Asp-Glu-Ala-Asp) box polypeptide 17	Nucleus	enzyme
1.214	A_68_P20567559	DDX18	DEAD (Asp-Glu-Ala-Asp) box polypeptide 18	Nucleus	enzyme
1.198	A_68_P26165984	DDX19A	DEAD (Asp-Glu-Ala-As) box polypeptide 19A	Nucleus	enzyme
1.151	A_68_P30475796	DDX23	DEAD (Asp-Glu-Ala-Asp) box polypeptide 23	Nucleus	enzyme
1.449	A_68_P32265723	DDX3X	DEAD (Asp-Glu-Ala-Asp) box polypeptide 3, X-linked	Nucleus	enzyme
1.249	A_68_P32265724	DDX3X	DEAD (Asp-Glu-Ala-Asp) box polypeptide 3, X-linked	Nucleus	enzyme
1.203	A_68_P32265722	DDX3X	DEAD (Asp-Glu-Ala-Asp) box polypeptide 3, X-linked	Nucleus	enzyme
0.763	A_68_P29056198	DDX46	DEAD (Asp-Glu-Ala-Asp) box polypeptide 46	Nucleus	enzyme
1.42	A_68_P26468507	DDX6	DEAD (Asp-Glu-Ala-Asp) box polypeptide 6	Nucleus	enzyme
1.392	A_68_P26468508	DDX6	DEAD (Asp-Glu-Ala-Asp) box polypeptide 6	Nucleus	enzyme
1.056	A_68_P31121207	DEF6	differentially expressed in FDCP 6 homolog (mouse)	Extracellular Space	other
0.995	A_68_P28729571	DEGS2	degenerative spermatocyte homolog 2, lipid desaturase (Drosophila)	Unknown	enzyme
1.636	A_68_P23585887	DEPDC5	DEP domain containing 5	Unknown	other
1.23	A_68_P27259217	DERL3	Der1-like domain family, member 3	Cytoplasm	other
0.834	A_68_P20353487	DES	desmin	Cytoplasm	other
1.082	A_68_P23428167	DFFB	DNA fragmentation factor, 40kDa, beta polypeptide (caspase-activated DNase)	Nucleus	enzyme
1.402	A_68_P22970878	DFNB31	deafness, autosomal recessive 31	Plasma Membrane	other
1.279	A_68_P22970877	DFNB31	deafness, autosomal recessive 31	Plasma Membrane	other
0.747	A_68_P22970872	DFNB31	deafness, autosomal recessive 31	Plasma Membrane	other
0.961	A_68_P30348815	DGAT1	diacylglycerol O-acyltransferase homolog 1 (mouse)	Cytoplasm	enzyme	omacor
0.931	A_68_P30348816	DGAT1	diacylglycerol O-acyltransferase homolog 1 (mouse)	Cytoplasm	enzyme	omacor
1.101	A_68_P28003586	DGKE	diacylglycerol kinase, epsilon 64kDa	Cytoplasm	kinase
1.095	A_68_P25603239	DHCR7	7-dehydrocholesterol reductase	Cytoplasm	enzyme
0.852	A_68_P27979841	DHRS11	dehydrogenase/reductase (SDR family) member 11	Unknown	enzyme
0.8	A_68_P28533193	DHRS7 (includes EG:51635)	dehydrogenase/reductase (SDR family) member 7	Unknown	enzyme
0.935	A_68_P23693360	DHX15	DEAH (Asp-Glu-Ala-His) box polypeptide 15	Nucleus	enzyme
0.836	A_68_P31161464	DHX16	DEAH (Asp-Glu-Ala-His) box polypeptide 16	Nucleus	enzyme
0.746	A_68_P27903823	DHX33	DEAH (Asp-Glu-Ala-His) box polypeptide 33	Nucleus	enzyme
0.874	A_68_P28075411	DHX8	DEAH (Asp-Glu-Ala-His) box polypeptide 8	Nucleus	enzyme
0.76	A_68_P28075410	DHX8	DEAH (Asp-Glu-Ala-His) box polypeptide 8	Nucleus	enzyme
1.131	A_68_P20727002	DHX9	DEAH (Asp-Glu-Ala-His) box polypeptide 9	Nucleus	enzyme
0.845	A_68_P32651796	DIAPH2	diaphanous homolog 2 (Drosophila)	Cytoplasm	other
1.796	A_68_P28737539	DIO3	deiodinase, iodothyronine, type III	Plasma Membrane	enzyme
1.601	A_68_P28737540	DIO3	deiodinase, iodothyronine, type III	Plasma Membrane	enzyme
0.89	A_68_P28737553	DIO3	deiodinase, iodothyronine, type III	Plasma Membrane	enzyme
1.114	A_68_P27286931	DIRAS1	DIRAS family, GTP-binding RAS-like 1	Plasma Membrane	enzyme
2.65	A_68_P29038491	DIRAS2	DIRAS family, GTP-binding RAS-like 2	Plasma Membrane	enzyme
0.82	A_68_P26504864	DLAT	dihydrolipoamide S-acetyltransferase	Cytoplasm	enzyme
0.749	A_68_P23283836	DLGAP3	discs, large (Drosophila) homolog-associated protein 3	Cytoplasm	other
1.249	A_68_P21773062	DLGAP4	discs, large (Drosophila) homolog-associated protein 4	Plasma Membrane	other
1.167	A_68_P21773063	DLGAP4	discs, large (Drosophila) homolog-associated protein 4	Plasma Membrane	other
0.989	A_68_P29582178	DLGAP5	discs, large (Drosophila) homolog-associated protein 5	Nucleus	phosphatase
0.86	A_68_P29582180	DLGAP5	discs, large (Drosophila) homolog-associated protein 5	Nucleus	phosphatase
0.959	A_68_P28732704	DLK1	delta-like 1 homolog (Drosophila)	Extracellular Space	other
2.031	A_68_P25021005	DLL3	delta-like 3 (Drosophila)	Extracellular Space	other
0.797	A_68_P25021045	DLL3	delta-like 3 (Drosophila)	Extracellular Space	other
2.181	A_68_P21320120	DLX2	distal-less homeobox 2	Nucleus	transcription regulator
1.122	A_68_P21320122	DLX2	distal-less homeobox 2	Nucleus	transcription regulator
0.776	A_68_P28036774	DLX3	distal-less homeobox 3	Nucleus	transcription regulator
3.137	A_68_P28036956	DLX4	distal-less homeobox 4	Nucleus	transcription regulator
0.912	A_68_P24218725	DLX6	distal-less homeobox 6	Nucleus	transcription regulator
1.075	A_68_P32030088	DMRT1	doublesex and mab-3 related transcription factor 1	Nucleus	transcription regulator
0.962	A_68_P32030723	DMRT3	doublesex and mab-3 related transcription factor 3	Nucleus	transcription regulator
0.896	A_68_P32030684	DMRT3	doublesex and mab-3 related transcription factor 3	Nucleus	transcription regulator
0.89	A_68_P27895683	DNAH2	dynein, axonemal, heavy chain 2	Unknown	other
1.121	A_68_P20352842	DNAJB2 (includes EG:3300)	DnaJ (Hsp40) homolog, subfamily B, member 2	Nucleus	other
1.508	A_68_P28396961	DNAJB9	DnaJ (Hsp40) homolog, subfamily B, member 9	Nucleus	other
1.177	A_68_P28396959	DNAJB9	DnaJ (Hsp40) homolog, subfamily B, member 9	Nucleus	other
0.991	A_68_P28396958	DNAJB9	DnaJ (Hsp40) homolog, subfamily B, member 9	Nucleus	other
1.142	A_68_P21039672	DNAJC1	DnaJ (Hsp40) homolog, subfamily C, member 1	Nucleus	other
1.684	A_68_P30963928	DNAJC28	DnaJ (Hsp40) homolog, subfamily C, member 28	Unknown	other
1.437	A_68_P30963927	DNAJC28	DnaJ (Hsp40) homolog, subfamily C, member 28	Unknown	other
0.963	A_68_P23155610	DNAJC6	DnaJ (Hsp40) homolog, subfamily C, member 6	Cytoplasm	other
0.804	A_68_P22481532	DNTTIP2	deoxynucleotidyltransferase, terminal, interacting protein 2	Unknown	other
1.128	A_68_P25547706	DOCK1	dedicator of cytokinesis 1	Cytoplasm	other
1.046	A_68_P26807071	DOCK3	dedicator of cytokinesis 3	Cytoplasm	other
1.032	A_68_P28378464	DOCK4	dedicator of cytokinesis 4	Plasma Membrane	other
1.536	A_68_P29688234	DOCK5	dedicator of cytokinesis 5	Unknown	other
0.989	A_68_P29688235	DOCK5	dedicator of cytokinesis 5	Unknown	other
0.905	A_68_P23142413	DOCK7 (includes EG:85440)	dedicator of cytokinesis 7	Unknown	other
0.8	A_68_P26080009	DOK4	docking protein 4	Plasma Membrane	other
0.81	A_68_P25026463	DPF1	D4, zinc and double PHD fingers family 1	Nucleus	other
0.9	A_68_P31931639	DPF2	D4, zinc and double PHD fingers family 2	Nucleus	other
1.511	A_68_P21840231	DPM1	dolichyl-phosphate mannosyltransferase polypeptide 1, catalytic subunit	Cytoplasm	enzyme
1.018	A_68_P30156152	DPYS	dihydropyrimidinase	Cytoplasm	enzyme
0.851	A_68_P30156151	DPYS	dihydropyrimidinase	Cytoplasm	enzyme
0.773	A_68_P30156153	DPYS	dihydropyrimidinase	Cytoplasm	enzyme
2.966	A_68_P22402371	DRAM2	DNA-damage regulated autophagy modulator 2	Unknown	other
1.948	A_68_P22402369	DRAM2	DNA-damage regulated autophagy modulator 2	Unknown	other
1.684	A_68_P22402370	DRAM2	DNA-damage regulated autophagy modulator 2	Unknown	other
1.298	A_68_P22402368	DRAM2	DNA-damage regulated autophagy modulator 2	Unknown	other
1.229	A_68_P26496878	DRD2	dopamine receptor D2	Plasma Membrane	G-protein coupled receptor	paliperidone, risperidone, buspirone, bifeprunox, iloperidone, blonanserin, asenapine, SLV-308, ocaperidone, abaperidone, SLV-314, RGH-188, rotigotine, chloropromazine, metoclopramide, sulpiride, meloxicam, amantadine, trifluoperazine, fluphenazine, pimozide, clozapine, haloperidol, fluoxetine/olanzapine, fluphenazine decanoate, thiothixene, amitriptyline/perphenazine, haloperidol decanoate, moli…
1.569	A_68_P31537511	DSC2	desmocollin 2	Plasma Membrane	other
0.771	A_68_P31537507	DSC2	desmocollin 2	Plasma Membrane	other
0.962	A_68_P30981932	DSCR3	Down syndrome critical region gene 3	Nucleus	other
0.945	A_68_P20938877	DTL	denticleless homolog (Drosophila)	Nucleus	other
0.808	A_68_P24040305	DTX1	deltex homolog 1 (Drosophila)	Nucleus	transcription regulator
0.753	A_68_P24118897	DTX2	deltex homolog 2 (Drosophila)	Nucleus	other
1.296	A_68_P30672900	DTX3L	deltex 3-like (Drosophila)	Cytoplasm	other
1.242	A_68_P30672899	DTX3L	deltex 3-like (Drosophila)	Cytoplasm	other
0.916	A_68_P30672898	DTX3L	deltex 3-like (Drosophila)	Cytoplasm	other
0.774	A_68_P30672896	DTX3L	deltex 3-like (Drosophila)	Cytoplasm	other
0.831	A_68_P31110714	DUSP1	dual specificity phosphatase 1	Nucleus	phosphatase
0.81	A_68_P31110713	DUSP1	dual specificity phosphatase 1	Nucleus	phosphatase
1.119	A_68_P27386037	DUSP6	dual specificity phosphatase 6	Cytoplasm	phosphatase
0.804	A_68_P27386038	DUSP6	dual specificity phosphatase 6	Cytoplasm	phosphatase
0.802	A_68_P27386039	DUSP6	dual specificity phosphatase 6	Cytoplasm	phosphatase
0.988	A_68_P26802905	DUSP7	dual specificity phosphatase 7	Cytoplasm	phosphatase
1.66	A_68_P32463900	DUSP9	dual specificity phosphatase 9	Nucleus	phosphatase
1.353	A_68_P32463899	DUSP9	dual specificity phosphatase 9	Nucleus	phosphatase
1.331	A_68_P32463898	DUSP9	dual specificity phosphatase 9	Nucleus	phosphatase
0.868	A_68_P28739141	DYNC1H1	dynein, cytoplasmic 1, heavy chain 1	Cytoplasm	peptidase
0.782	A_68_P28739140	DYNC1H1	dynein, cytoplasmic 1, heavy chain 1	Cytoplasm	peptidase
0.776	A_68_P28739144	DYNC1H1	dynein, cytoplasmic 1, heavy chain 1	Cytoplasm	peptidase
0.758	A_68_P28739142	DYNC1H1	dynein, cytoplasmic 1, heavy chain 1	Cytoplasm	peptidase
1.372	A_68_P24211797	DYNC1I1	dynein, cytoplasmic 1, intermediate chain 1	Cytoplasm	other
0.809	A_68_P21764580	DYNLRB1	dynein, light chain, roadblock-type 1	Cytoplasm	other
0.779	A_68_P21764581	DYNLRB1	dynein, light chain, roadblock-type 1	Cytoplasm	other
1.101	A_68_P27487943	DYRK2	dual-specificity tyrosine-(Y)-phosphorylation regulated kinase 2	Cytoplasm	kinase
0.893	A_68_P26765227	DZIP1L	DAZ interacting protein 1-like	Unknown	other
0.821	A_68_P26765228	DZIP1L	DAZ interacting protein 1-like	Unknown	other
1.619	A_68_P21761233	E2F1	E2F transcription factor 1	Nucleus	transcription regulator
1.584	A_68_P28914784	E2F3	E2F transcription factor 3	Nucleus	transcription regulator
0.841	A_68_P21957616	E2F5	E2F transcription factor 5, p130-binding	Nucleus	transcription regulator
1.169	A_68_P27445215	E2F7	E2F transcription factor 7	Nucleus	transcription regulator
1.023	A_68_P25108786	E2F8	E2F transcription factor 8	Nucleus	other
0.8	A_68_P31097442	E4F1	E4F transcription factor 1	Nucleus	transcription regulator
0.773	A_68_P31097444	E4F1	E4F transcription factor 1	Nucleus	transcription regulator
0.77	A_68_P31097443	E4F1	E4F transcription factor 1	Nucleus	transcription regulator
1.257	A_68_P30677690	EAF2	ELL associated factor 2	Nucleus	transcription regulator
1.146	A_68_P25565216	EBF3	early B-cell factor 3	Nucleus	other
0.785	A_68_P25565198	EBF3	early B-cell factor 3	Nucleus	other
0.942	A_68_P21629321	EBF4	early B-cell factor 4	Nucleus	other
0.889	A_68_P23241429	EBNA1BP2	EBNA1 binding protein 2	Nucleus	other
1.939	A_68_P32242177	EBP	emopamil binding protein (sterol isomerase)	Cytoplasm	enzyme	SR 31747
0.976	A_68_P32242176	EBP	emopamil binding protein (sterol isomerase)	Cytoplasm	enzyme	SR 31747
0.793	A_68_P30588525	ECE2	endothelin converting enzyme 2	Plasma Membrane	peptidase
1.341	A_68_P20416025	ECEL1	endothelin converting enzyme-like 1	Plasma Membrane	peptidase
0.784	A_68_P23194807	ECHDC2	enoyl Coenzyme A hydratase domain containing 2	Unknown	other
1.048	A_68_P28832718	EDARADD	EDAR-associated death domain	Cytoplasm	other
0.997	A_68_P29204944	EDIL3	EGF-like repeats and discoidin I-like domains 3	Extracellular Space	other
0.936	A_68_P25310585	EED	embryonic ectoderm development	Nucleus	transcription regulator
0.843	A_68_P25310581	EED	embryonic ectoderm development	Nucleus	transcription regulator
0.78	A_68_P25310582	EED	embryonic ectoderm development	Nucleus	transcription regulator
1.184	A_68_P20416761	EFHD1	EF-hand domain family, member D1	Unknown	other
0.956	A_68_P20416763	EFHD1	EF-hand domain family, member D1	Unknown	other
0.906	A_68_P20416762	EFHD1	EF-hand domain family, member D1	Unknown	other
0.96	A_68_P22318557	EFNA3	ephrin-A3	Plasma Membrane	kinase
0.836	A_68_P22318556	EFNA3	ephrin-A3	Plasma Membrane	kinase
1.722	A_68_P31286855	EFNA5	ephrin-A5	Plasma Membrane	kinase
0.885	A_68_P31286851	EFNA5	ephrin-A5	Plasma Membrane	kinase
1.071	A_68_P25637607	EFNB2	ephrin-B2	Plasma Membrane	other
1.68	A_68_P27895787	EFNB3	ephrin-B3	Plasma Membrane	kinase
1.653	A_68_P31615118	EGR1	early growth response 1	Nucleus	transcription regulator
1.453	A_68_P27212440	EGR2	early growth response 2	Nucleus	transcription regulator
0.75	A_68_P27212437	EGR2	early growth response 2	Nucleus	transcription regulator
1.168	A_68_P31930373	EHBP1L1	EH domain binding protein 1-like 1	Cytoplasm	other
0.88	A_68_P31930375	EHBP1L1	EH domain binding protein 1-like 1	Cytoplasm	other
1.171	A_68_P31933631	EHD1	EH-domain containing 1	Cytoplasm	other
0.892	A_68_P31933642	EHD1	EH-domain containing 1	Cytoplasm	other
0.756	A_68_P21573668	EHD4	EH-domain containing 4	Plasma Membrane	enzyme
0.746	A_68_P21573667	EHD4	EH-domain containing 4	Plasma Membrane	enzyme
1.128	A_68_P26426831	EI24	etoposide induced 2.4 mRNA	Unknown	other
0.792	A_68_P21604060	EID1	EP300 interacting inhibitor of differentiation 1	Nucleus	transcription regulator
1.142	A_68_P25020879	EID2	EP300 interacting inhibitor of differentiation 2	Nucleus	other
1.729	A_68_P24533271	EIF2AK3	eukaryotic translation initiation factor 2-alpha kinase 3	Cytoplasm	kinase
1.255	A_68_P24533272	EIF2AK3	eukaryotic translation initiation factor 2-alpha kinase 3	Cytoplasm	kinase
2.593	A_68_P23280650	EIF2C4	eukaryotic translation initiation factor 2C, 4	Cytoplasm	translation regulator
0.75	A_68_P32537858	EIF2S3	eukaryotic translation initiation factor 2, subunit 3 gamma, 52kDa	Cytoplasm	translation regulator
1.373	A_68_P32227250	EIF3A	eukaryotic translation initiation factor 3, subunit A	Cytoplasm	translation regulator
1.298	A_68_P32227251	EIF3A	eukaryotic translation initiation factor 3, subunit A	Cytoplasm	translation regulator
0.789	A_68_P24141309	EIF3B	eukaryotic translation initiation factor 3, subunit B	Cytoplasm	translation regulator
0.773	A_68_P21584021	EIF3J	eukaryotic translation initiation factor 3, subunit J	Cytoplasm	translation regulator
1.153	A_68_P21491972	EIF3M	eukaryotic translation initiation factor 3, subunit M	Unknown	other
0.929	A_68_P21491975	EIF3M	eukaryotic translation initiation factor 3, subunit M	Unknown	other
0.814	A_68_P21491973	EIF3M	eukaryotic translation initiation factor 3, subunit M	Unknown	other
0.984	A_68_P27896444	EIF4A1	eukaryotic translation initiation factor 4A, isoform 1	Cytoplasm	translation regulator
0.964	A_68_P24687557	EIF4E3	eukaryotic translation initiation factor 4E family member 3	Cytoplasm	translation regulator
1.826	A_68_P27180611	EIF4EBP2	eukaryotic translation initiation factor 4E binding protein 2	Cytoplasm	other
0.803	A_68_P30588851	EIF4G1	eukaryotic translation initiation factor 4 gamma, 1	Cytoplasm	translation regulator
1.186	A_68_P23343146	EIF4G3	eukaryotic translation initiation factor 4 gamma, 3	Cytoplasm	translation regulator
1.511	A_68_P28744646	EIF5	eukaryotic translation initiation factor 5	Cytoplasm	translation regulator
1.882	A_68_P24138249	ELFN1	extracellular leucine-rich repeat and fibronectin type III domain containing 1	Unknown	other
1.82	A_68_P24138253	ELFN1	extracellular leucine-rich repeat and fibronectin type III domain containing 1	Unknown	other
1.748	A_68_P24138252	ELFN1	extracellular leucine-rich repeat and fibronectin type III domain containing 1	Unknown	other
1.65	A_68_P24138250	ELFN1	extracellular leucine-rich repeat and fibronectin type III domain containing 1	Unknown	other
0.852	A_68_P24138260	ELFN1	extracellular leucine-rich repeat and fibronectin type III domain containing 1	Unknown	other
0.81	A_68_P30361554	ELFN2	extracellular leucine-rich repeat and fibronectin type III domain containing 2	Unknown	other
0.854	A_68_P25952524	ELL	elongation factor RNA polymerase II	Nucleus	transcription regulator
1.121	A_68_P26523442	ELMOD1	ELMO/CED-12 domain containing 1	Unknown	other
1.419	A_68_P32219507	EMX2	empty spiracles homeobox 2	Nucleus	transcription regulator
0.766	A_68_P20884851	ENAH	enabled homolog (Drosophila)	Cytoplasm	other
0.781	A_68_P28171533	ENGASE	endo-beta-N-acetylglucosaminidase	Unknown	enzyme
0.873	A_68_P28175187	ENPP7	ectonucleotide pyrophosphatase/phosphodiesterase 7	Unknown	enzyme
1.412	A_68_P21740707	ENTPD6	ectonucleoside triphosphate diphosphohydrolase 6 (putative function)	Cytoplasm	enzyme
1.191	A_68_P26866541	EOMES	eomesodermin homolog (Xenopus laevis)	Nucleus	transcription regulator
1.542	A_68_P21771130	EPB41L1	erythrocyte membrane protein band 4.1-like 1	Plasma Membrane	other
1.098	A_68_P31610615	EPB41L4A	erythrocyte membrane protein band 4.1 like 4A	Unknown	other
1.08	A_68_P20558187	EPB41L5	erythrocyte membrane protein band 4.1 like 5	Unknown	other
1.629	A_68_P29702363	EPB49	erythrocyte membrane protein band 4.9 (dematin)	Plasma Membrane	other
1.205	A_68_P29702477	EPB49	erythrocyte membrane protein band 4.9 (dematin)	Plasma Membrane	other
1.452	A_68_P31473763	EPC1	enhancer of polycomb homolog 1 (Drosophila)	Nucleus	transcription regulator
1.004	A_68_P31473762	EPC1	enhancer of polycomb homolog 1 (Drosophila)	Nucleus	transcription regulator
0.985	A_68_P30801801	EPHA6	EPH receptor A6	Plasma Membrane	kinase
0.959	A_68_P22803185	EPHA7	EPH receptor A7	Plasma Membrane	kinase
0.834	A_68_P24394655	EPHB6	EPH receptor B6	Plasma Membrane	kinase
1.608	A_68_P31144187	EPHX3	epoxide hydrolase 3	Unknown	enzyme
1.025	A_68_P26828616	EPM2AIP1	EPM2A (laforin) interacting protein 1	Cytoplasm	other
1.331	A_68_P27849281	EPN2	epsin 2	Cytoplasm	other
1	A_68_P30346618	EPPK1	epiplakin 1	Cytoplasm	other
0.758	A_68_P20900748	EPRS	glutamyl-prolyl-tRNA synthetase	Cytoplasm	enzyme
1.09	A_68_P25961306	EPS15L1	epidermal growth factor receptor pathway substrate 15-like 1	Plasma Membrane	other
0.837	A_68_P29146709	ERAP1	endoplasmic reticulum aminopeptidase 1	Extracellular Space	peptidase
2.181	A_68_P21768924	ERGIC3	ERGIC and golgi 3	Unknown	other
1.658	A_68_P21768923	ERGIC3	ERGIC and golgi 3	Unknown	other
1.114	A_68_P25780174	ERI1	exoribonuclease 1	Unknown	enzyme
0.876	A_68_P25465539	ERI2	exoribonuclease 2	Unknown	other
0.765	A_68_P29570031	ERO1L	ERO1-like (S. cerevisiae)	Cytoplasm	enzyme
0.758	A_68_P24044663	ERP29	endoplasmic reticulum protein 29	Cytoplasm	transporter
1.115	A_68_P22899537	ERP44	endoplasmic reticulum protein 44	Cytoplasm	enzyme
1.523	A_68_P29675801	ESCO2	establishment of cohesion 1 homolog 2 (S. cerevisiae)	Nucleus	other
1.516	A_68_P29675802	ESCO2	establishment of cohesion 1 homolog 2 (S. cerevisiae)	Nucleus	other
1.468	A_68_P29723693	ESD	esterase D/formylglutathione hydrolase	Cytoplasm	enzyme
1.176	A_68_P23416680	ESPN	espin	Cytoplasm	other
0.988	A_68_P23416681	ESPN	espin	Cytoplasm	other
0.962	A_68_P23416727	ESPN	espin	Cytoplasm	other
0.961	A_68_P23416679	ESPN	espin	Cytoplasm	other
0.782	A_68_P23416730	ESPN	espin	Cytoplasm	other
0.794	A_68_P26911209	ESR1	estrogen receptor 1	Nucleus	ligand-dependent nuclear receptor	17-alpha-ethinylestradiol, fulvestrant, beta-estradiol, estradiol 17beta-cypionate, estrone, estradiol valerate, 3-(4-methoxy)phenyl-4-((4-(2-(1-piperidinyl)ethoxy)phenyl)methyl)-2H-1-benzopyran-7-ol, bazedoxifene, estradiol valerate/testosterone enanthate, TAS-108, ethinyl estradiol/ethynodiol diacetate, estradiol acetate, esterified estrogens, estradiol cypionate/medroxyprogesterone acetate, co…
1.101	A_68_P26137948	ESRP2	epithelial splicing regulatory protein 2	Unknown	other
0.871	A_68_P27541863	ESYT1	extended synaptotagmin-like protein 1	Unknown	other
1.321	A_68_P22264731	ETFDH	electron-transferring-flavoprotein dehydrogenase	Cytoplasm	enzyme
0.831	A_68_P25005775	ETHE1	ethylmalonic encephalopathy 1	Cytoplasm	other
0.823	A_68_P25005776	ETHE1	ethylmalonic encephalopathy 1	Cytoplasm	other
0.811	A_68_P25005777	ETHE1	ethylmalonic encephalopathy 1	Cytoplasm	other
0.808	A_68_P25005778	ETHE1	ethylmalonic encephalopathy 1	Cytoplasm	other
1.522	A_68_P30988906	ETS2	v-ets erythroblastosis virus E26 oncogene homolog 2 (avian)	Nucleus	transcription regulator
1.135	A_68_P30988901	ETS2	v-ets erythroblastosis virus E26 oncogene homolog 2 (avian)	Nucleus	transcription regulator
0.984	A_68_P30988900	ETS2	v-ets erythroblastosis virus E26 oncogene homolog 2 (avian)	Nucleus	transcription regulator
1.223	A_68_P23969234	EVI5	ecotropic viral integration site 5	Unknown	other
0.893	A_68_P23969235	EVI5	ecotropic viral integration site 5	Unknown	other
0.883	A_68_P23969229	EVI5	ecotropic viral integration site 5	Unknown	other
1.531	A_68_P28158193	EVPL	envoplakin	Plasma Membrane	other
1.476	A_68_P28158192	EVPL	envoplakin	Plasma Membrane	other
1.249	A_68_P28158150	EVPL	envoplakin	Plasma Membrane	other
0.975	A_68_P28158152	EVPL	envoplakin	Plasma Membrane	other
0.855	A_68_P28158151	EVPL	envoplakin	Plasma Membrane	other
0.837	A_68_P21338559	EVX2	even-skipped homeobox 2	Nucleus	transcription regulator
1.166	A_68_P29144944	EXOC3	exocyst complex component 3	Plasma Membrane	transporter
1	A_68_P29144943	EXOC3	exocyst complex component 3	Plasma Membrane	transporter
0.764	A_68_P29144945	EXOC3	exocyst complex component 3	Plasma Membrane	transporter
0.939	A_68_P32097000	EXOC6	exocyst complex component 6	Unknown	transporter
0.807	A_68_P32097001	EXOC6	exocyst complex component 6	Unknown	transporter
2.366	A_68_P26248324	EXOC8	exocyst complex component 8	Plasma Membrane	other
1.881	A_68_P26248325	EXOC8	exocyst complex component 8	Plasma Membrane	other
1.75	A_68_P26248323	EXOC8	exocyst complex component 8	Plasma Membrane	other
1.61	A_68_P26248326	EXOC8	exocyst complex component 8	Plasma Membrane	other
1.374	A_68_P32117994	EXOSC1	exosome component 1	Nucleus	enzyme
0.795	A_68_P22149452	EXOSC8	exosome component 8	Nucleus	enzyme
0.783	A_68_P22149453	EXOSC8	exosome component 8	Nucleus	enzyme
1.071	A_68_P22058737	EXOSC9	exosome component 9	Nucleus	enzyme
1.26	A_68_P27003016	EYA4	eyes absent homolog 4 (Drosophila)	Cytoplasm	phosphatase
0.811	A_68_P23301437	FABP3	fatty acid binding protein 3, muscle and heart (mammary-derived growth inhibitor)	Cytoplasm	transporter
1.146	A_68_P21940380	FABP5	fatty acid binding protein 5 (psoriasis-associated)	Cytoplasm	transporter
0.813	A_68_P31948840	FADS1	fatty acid desaturase 1	Plasma Membrane	enzyme
0.823	A_68_P29050433	FAF2	Fas associated factor family member 2	Unknown	other
0.772	A_68_P25289618	FAH	fumarylacetoacetate hydrolase (fumarylacetoacetase)	Cytoplasm	enzyme
1.265	A_68_P25273839	FAM103A1	family with sequence similarity 103, member A1	Unknown	other
1.143	A_68_P25273838	FAM103A1	family with sequence similarity 103, member A1	Unknown	other
1.121	A_68_P25273840	FAM103A1	family with sequence similarity 103, member A1	Unknown	other
0.767	A_68_P25286997	FAM108C1	family with sequence similarity 108, member C1	Unknown	enzyme
1.046	A_68_P24046890	FAM109A	family with sequence similarity 109, member A	Unknown	other
0.999	A_68_P30567334	FAM128B	family with sequence similarity 128, member B	Unknown	other
0.821	A_68_P30567337	FAM128B	family with sequence similarity 128, member B	Unknown	other
0.747	A_68_P30589003	FAM131A (includes EG:78408)	family with sequence similarity 131, member A	Unknown	transporter
0.987	A_68_P27277813	FAM148C	family with sequence similarity 148, member C	Unknown	other
0.869	A_68_P23195770	FAM159A	family with sequence similarity 159, member A	Unknown	other
0.745	A_68_P23195772	FAM159A	family with sequence similarity 159, member A	Unknown	other
0.747	A_68_P27643872	FAM161A	family with sequence similarity 161, member A	Unknown	other
1.137	A_68_P20741943	FAM163A	family with sequence similarity 163, member A	Unknown	other
0.877	A_68_P20741946	FAM163A	family with sequence similarity 163, member A	Unknown	other
0.845	A_68_P28079563	FAM171A2	family with sequence similarity 171, member A2	Unknown	other
0.824	A_68_P20462989	FAM174A	family with sequence similarity 174, member A	Extracellular Space	other
1.903	A_68_P23278479	FAM176B	family with sequence similarity 176, member B	Unknown	other
1.505	A_68_P23278480	FAM176B	family with sequence similarity 176, member B	Unknown	other
1.037	A_68_P23278477	FAM176B	family with sequence similarity 176, member B	Unknown	other
0.851	A_68_P23657735	FAM184B	family with sequence similarity 184, member B	Unknown	other
1.538	A_68_P23525900	FAM185A	family with sequence similarity 185, member A	Unknown	other
0.768	A_68_P27856225	FAM18B	family with sequence similarity 18, member B	Unknown	other
1.183	A_68_P29542523	FAM190B	family with sequence similarity 190, member B	Unknown	other
0.913	A_68_P30414445	FAM19A5	family with sequence similarity 19 (chemokine (C-C motif)-like), member A5	Extracellular Space	other
0.842	A_68_P28120311	FAM20A	family with sequence similarity 20, member A	Extracellular Space	other
0.826	A_68_P28120310	FAM20A	family with sequence similarity 20, member A	Extracellular Space	other
0.966	A_68_P24131497	FAM20C	family with sequence similarity 20, member C	Extracellular Space	other
1.018	A_68_P30642684	FAM43A	family with sequence similarity 43, member A	Unknown	other
1.198	A_68_P32227328	FAM45A	family with sequence similarity 45, member A	Unknown	other
0.747	A_68_P23317856	FAM46B	family with sequence similarity 46, member B	Unknown	other
1.836	A_68_P25537052	FAM53B	family with sequence similarity 53, member B	Unknown	other
1.141	A_68_P24942893	FAM60A (includes EG:58516)	family with sequence similarity 60, member A	Extracellular Space	other
0.959	A_68_P24942905	FAM60A (includes EG:58516)	family with sequence similarity 60, member A	Extracellular Space	other
1.105	A_68_P22343254	FAM63A	family with sequence similarity 63, member A	Unknown	other
1.206	A_68_P31890267	FAM69C	family with sequence similarity 69, member C	Unknown	other
1.58	A_68_P20616254	FAM72A	family with sequence similarity 72, member A	Unknown	other
1.486	A_68_P20616256	FAM72A	family with sequence similarity 72, member A	Unknown	other
1.174	A_68_P20616255	FAM72A	family with sequence similarity 72, member A	Unknown	other
0.86	A_68_P23314729	FAM76A	family with sequence similarity 76, member A	Unknown	other
1.174	A_68_P28252846	FAM84A	family with sequence similarity 84, member A	Unknown	other
1.064	A_68_P28252841	FAM84A	family with sequence similarity 84, member A	Unknown	other
0.8	A_68_P28252838	FAM84A	family with sequence similarity 84, member A	Unknown	other
0.748	A_68_P28252862	FAM84A	family with sequence similarity 84, member A	Unknown	other
0.972	A_68_P25260795	FANCI	Fanconi anemia, complementation group I	Unknown	other
0.937	A_68_P25260794	FANCI	Fanconi anemia, complementation group I	Unknown	other
0.894	A_68_P25430848	FAR1	fatty acyl CoA reductase 1	Cytoplasm	enzyme
0.891	A_68_P25430852	FAR1	fatty acyl CoA reductase 1	Cytoplasm	enzyme
1.127	A_68_P20456053	FARP2	FERM, RhoGEF and pleckstrin domain protein 2	Cytoplasm	other
0.898	A_68_P20456054	FARP2	FERM, RhoGEF and pleckstrin domain protein 2	Cytoplasm	other
1.03	A_68_P28947128	FARS2	phenylalanyl-tRNA synthetase 2, mitochondrial	Cytoplasm	enzyme
0.905	A_68_P28947127	FARS2	phenylalanyl-tRNA synthetase 2, mitochondrial	Cytoplasm	enzyme
0.764	A_68_P26022314	FARSA	phenylalanyl-tRNA synthetase, alpha subunit	Cytoplasm	enzyme
0.886	A_68_P32846300	FARSB	phenylalanyl-tRNA synthetase, beta subunit	Cytoplasm	enzyme
0.851	A_68_P32846301	FARSB	phenylalanyl-tRNA synthetase, beta subunit	Cytoplasm	enzyme
0.811	A_68_P32846302	FARSB	phenylalanyl-tRNA synthetase, beta subunit	Cytoplasm	enzyme
0.809	A_68_P28187026	FASN	fatty acid synthase	Cytoplasm	enzyme
0.745	A_68_P28187029	FASN	fatty acid synthase	Cytoplasm	enzyme
1.883	A_68_P22071611	FAT4	FAT tumor suppressor homolog 4 (Drosophila)	Unknown	other
1.845	A_68_P22071610	FAT4	FAT tumor suppressor homolog 4 (Drosophila)	Unknown	other
1.804	A_68_P22071609	FAT4	FAT tumor suppressor homolog 4 (Drosophila)	Unknown	other
1.797	A_68_P22071608	FAT4	FAT tumor suppressor homolog 4 (Drosophila)	Unknown	other
1.143	A_68_P22071612	FAT4	FAT tumor suppressor homolog 4 (Drosophila)	Unknown	other
0.811	A_68_P21621793	FBLN7	fibulin 7	Extracellular Space	other
1.529	A_68_P21603035	FBN1	fibrillin 1	Extracellular Space	other
1.08	A_68_P21603041	FBN1	fibrillin 1	Extracellular Space	other
1.047	A_68_P21603036	FBN1	fibrillin 1	Extracellular Space	other
0.941	A_68_P21603034	FBN1	fibrillin 1	Extracellular Space	other
1.381	A_68_P23979396	FBRSL1	fibrosin-like 1	Unknown	other
1.149	A_68_P23979397	FBRSL1	fibrosin-like 1	Unknown	other
0.803	A_68_P23979395	FBRSL1	fibrosin-like 1	Unknown	other
1.011	A_68_P24793357	FBXL14	F-box and leucine-rich repeat protein 14	Unknown	other
1.093	A_68_P32143271	FBXL15	F-box and leucine-rich repeat protein 15	Unknown	other
0.872	A_68_P29061786	FBXL21	F-box and leucine-rich repeat protein 21 (gene/pseudogene)	Unknown	enzyme
1.113	A_68_P26593507	FBXL22 (includes EG:74165)	F-box and leucine-rich repeat protein 22	Unknown	other
0.985	A_68_P29863768	FBXL3	F-box and leucine-rich repeat protein 3	Nucleus	enzyme
0.831	A_68_P30348995	FBXL6	F-box and leucine-rich repeat protein 6	Unknown	enzyme
0.993	A_68_P26132614	FBXL8	F-box and leucine-rich repeat protein 8	Unknown	other
1.367	A_68_P21486785	FBXO3	F-box protein 3	Unknown	enzyme
0.812	A_68_P26940034	FBXO30	F-box protein 30	Unknown	other
0.799	A_68_P26227565	FBXO31 (includes EG:79791)	F-box protein 31	Unknown	other
0.906	A_68_P30246700	FBXO32	F-box protein 32	Cytoplasm	enzyme
0.945	A_68_P30651586	FBXO45	F-box protein 45	Unknown	other
0.822	A_68_P24991558	FBXO46	F-box protein 46	Unknown	other
0.824	A_68_P28601432	FCF1 (includes EG:73736)	FCF1 small subunit (SSU) processome component homolog (S. cerevisiae)	Unknown	other
2.142	A_68_P22348576	FCGR1A	Fc fragment of IgG, high affinity Ia, receptor (CD64)	Plasma Membrane	transmembrane receptor
1.848	A_68_P22348577	FCGR1A	Fc fragment of IgG, high affinity Ia, receptor (CD64)	Plasma Membrane	transmembrane receptor
0.766	A_68_P20825266	FCRLB	Fc receptor-like B	Unknown	other
1.027	A_68_P31775662	FECH	ferrochelatase (protoporphyria)	Cytoplasm	enzyme
0.779	A_68_P20351040	FEV	FEV (ETS oncogene family)	Nucleus	transcription regulator
1.094	A_68_P27357057	FGD6	FYVE, RhoGEF and PH domain containing 6	Cytoplasm	other
0.81	A_68_P29702647	FGF17	fibroblast growth factor 17	Extracellular Space	growth factor
1.201	A_68_P27692998	FGF18	fibroblast growth factor 18	Extracellular Space	growth factor
0.851	A_68_P25609918	FGF19 (includes EG:9965)	fibroblast growth factor 19	Extracellular Space	growth factor
1.063	A_68_P22063091	FGF2	fibroblast growth factor 2 (basic)	Extracellular Space	growth factor	FCE 26644
0.92	A_68_P25609536	FGF3	fibroblast growth factor 3 (murine mammary tumor virus integration site (v-int-2) oncogene homolog)	Extracellular Space	growth factor
2.439	A_68_P23917030	FGF5	fibroblast growth factor 5	Extracellular Space	growth factor
1.01	A_68_P25727484	FGFR1	fibroblast growth factor receptor 1	Plasma Membrane	kinase
0.756	A_68_P25727487	FGFR1	fibroblast growth factor receptor 1	Plasma Membrane	kinase
1.367	A_68_P25520721	FGFR2	fibroblast growth factor receptor 2	Plasma Membrane	kinase	palifermin
1.801	A_68_P23590791	FGFR3	fibroblast growth factor receptor 3	Plasma Membrane	kinase
1.674	A_68_P23590790	FGFR3	fibroblast growth factor receptor 3	Plasma Membrane	kinase
1.612	A_68_P23590789	FGFR3	fibroblast growth factor receptor 3	Plasma Membrane	kinase
1.332	A_68_P23590795	FGFR3	fibroblast growth factor receptor 3	Plasma Membrane	kinase
1.748	A_68_P22291212	FHDC1	FH2 domain containing 1	Unknown	other
1.64	A_68_P22291211	FHDC1	FH2 domain containing 1	Unknown	other
1.071	A_68_P22291213	FHDC1	FH2 domain containing 1	Unknown	other
0.921	A_68_P22291220	FHDC1	FH2 domain containing 1	Unknown	other
1.339	A_68_P23269776	FHL3	four and a half LIM domains 3	Plasma Membrane	other
0.955	A_68_P26133208	FHOD1	formin homology 2 domain containing 1	Nucleus	other
0.915	A_68_P31561531	FHOD3 (includes EG:80206)	formin homology 2 domain containing 3	Unknown	other
0.885	A_68_P21111662	FIBCD1	fibrinogen C domain containing 1	Unknown	other
0.843	A_68_P21111661	FIBCD1	fibrinogen C domain containing 1	Unknown	other
1.081	A_68_P27088634	FIG4	FIG4 homolog (S. cerevisiae)	Cytoplasm	other
1.348	A_68_P24607722	FIGLA	folliculogenesis specific basic helix-loop-helix	Nucleus	other
1.163	A_68_P24607725	FIGLA	folliculogenesis specific basic helix-loop-helix	Nucleus	other
1.071	A_68_P24607723	FIGLA	folliculogenesis specific basic helix-loop-helix	Nucleus	other
0.955	A_68_P24607726	FIGLA	folliculogenesis specific basic helix-loop-helix	Nucleus	other
0.917	A_68_P24607724	FIGLA	folliculogenesis specific basic helix-loop-helix	Nucleus	other
1.646	A_68_P21812640	FITM2	fat storage-inducing transmembrane protein 2	Unknown	other
1.471	A_68_P21812641	FITM2	fat storage-inducing transmembrane protein 2	Unknown	other
1.149	A_68_P24477003	FKBP9	FK506 binding protein 9, 63 kDa	Cytoplasm	enzyme
1.034	A_68_P26406181	FLI1	Friend leukemia virus integration 1	Nucleus	transcription regulator
0.94	A_68_P26170966	FLJ22167	hypothetical protein FLJ22167	Unknown	other
0.796	A_68_P25616600	FLJ22184	hypothetical protein FLJ22184	Unknown	other
1.052	A_68_P28178209	FLJ35220	hypothetical protein FLJ35220	Unknown	other
0.867	A_68_P28178210	FLJ35220	hypothetical protein FLJ35220	Unknown	other
0.852	A_68_P28178206	FLJ35220	hypothetical protein FLJ35220	Unknown	other
0.837	A_68_P28178207	FLJ35220	hypothetical protein FLJ35220	Unknown	other
1.782	A_68_P24326457	FLNC	filamin C, gamma	Cytoplasm	other
1.65	A_68_P24326455	FLNC	filamin C, gamma	Cytoplasm	other
0.878	A_68_P28656382	FLRT2	fibronectin leucine rich transmembrane protein 2	Plasma Membrane	other
0.982	A_68_P24173501	FLT3	fms-related tyrosine kinase 3	Plasma Membrane	kinase	CHIR-258, tandutinib, sorafenib, lestaurtinib, CGP 41251
0.812	A_68_P27783944	FLT4	fms-related tyrosine kinase 4	Plasma Membrane	transmembrane receptor	sunitinib, CEP 7055, KRN-951, telatinib, sorafenib
0.887	A_68_P21107215	FNBP1	formin binding protein 1	Nucleus	enzyme
0.855	A_68_P21107211	FNBP1	formin binding protein 1	Nucleus	enzyme
1.103	A_68_P25730210	FNTA	farnesyltransferase, CAAX box, alpha	Cytoplasm	enzyme	lonafarnib, tipifarnib
0.968	A_68_P28556215	FNTB	farnesyltransferase, CAAX box, beta	Cytoplasm	enzyme	lonafarnib, tipifarnib
0.765	A_68_P28604397	FOS	FBJ murine osteosarcoma viral oncogene homolog	Nucleus	transcription regulator
0.82	A_68_P24992577	FOSB	FBJ murine osteosarcoma viral oncogene homolog B	Nucleus	transcription regulator
0.955	A_68_P31928722	FOSL1	FOS-like antigen 1	Nucleus	transcription regulator
0.933	A_68_P31928720	FOSL1	FOS-like antigen 1	Nucleus	transcription regulator
0.924	A_68_P28463162	FOXA1	forkhead box A1	Nucleus	transcription regulator
0.769	A_68_P26612687	FOXB1	forkhead box B1	Nucleus	transcription regulator
0.772	A_68_P28925098	FOXC1	forkhead box C1	Nucleus	transcription regulator
1.724	A_68_P29257123	FOXD1	forkhead box D1	Nucleus	transcription regulator
0.901	A_68_P29257135	FOXD1	forkhead box D1	Nucleus	transcription regulator
0.874	A_68_P23222201	FOXD2	forkhead box D2	Nucleus	transcription regulator
0.811	A_68_P23222206	FOXD2	forkhead box D2	Nucleus	transcription regulator
0.805	A_68_P23222200	FOXD2	forkhead box D2	Nucleus	transcription regulator
1.193	A_68_P23145500	FOXD3	forkhead box D3	Nucleus	transcription regulator
0.755	A_68_P23145520	FOXD3	forkhead box D3	Nucleus	transcription regulator
1.357	A_68_P32026433	FOXD4L1	forkhead box D4-like 1	Nucleus	transcription regulator
0.828	A_68_P22888269	FOXE1	forkhead box E1 (thyroid transcription factor 2)	Nucleus	transcription regulator
1.368	A_68_P23222362	FOXE3	forkhead box E3	Nucleus	transcription regulator
0.849	A_68_P23222365	FOXE3	forkhead box E3	Nucleus	transcription regulator
0.786	A_68_P23222359	FOXE3	forkhead box E3	Nucleus	transcription regulator
0.781	A_68_P23222360	FOXE3	forkhead box E3	Nucleus	transcription regulator
1.258	A_68_P26224326	FOXF1	forkhead box F1	Nucleus	transcription regulator
1.192	A_68_P26224327	FOXF1	forkhead box F1	Nucleus	transcription regulator
1.17	A_68_P28924100	FOXF2	forkhead box F2	Nucleus	transcription regulator
0.862	A_68_P28924102	FOXF2	forkhead box F2	Nucleus	transcription regulator
1.907	A_68_P28420019	FOXG1	forkhead box G1	Nucleus	transcription regulator
0.988	A_68_P28420021	FOXG1	forkhead box G1	Nucleus	transcription regulator
0.93	A_68_P28419966	FOXG1	forkhead box G1	Nucleus	transcription regulator
1.029	A_68_P25552444	FOXI2	forkhead box I2	Nucleus	transcription regulator
0.747	A_68_P28189611	FOXK2	forkhead box K2	Nucleus	transcription regulator
0.834	A_68_P26761420	FOXL2	forkhead box L2	Nucleus	transcription regulator
0.776	A_68_P31427929	FOXN2	forkhead box N2	Nucleus	transcription regulator
1.306	A_68_P32563079	FOXO4	forkhead box O4	Nucleus	transcription regulator
1.288	A_68_P32563078	FOXO4	forkhead box O4	Nucleus	transcription regulator
1.275	A_68_P32563077	FOXO4	forkhead box O4	Nucleus	transcription regulator
1.159	A_68_P32563076	FOXO4	forkhead box O4	Nucleus	transcription regulator
0.898	A_68_P23250463	FOXO6	forkhead box O6	Nucleus	other
0.806	A_68_P23250455	FOXO6	forkhead box O6	Nucleus	other
0.779	A_68_P31214873	FOXP4	forkhead box P4	Nucleus	transcription regulator
0.758	A_68_P31214871	FOXP4	forkhead box P4	Nucleus	transcription regulator
0.981	A_68_P28923684	FOXQ1	forkhead box Q1	Nucleus	transcription regulator
0.764	A_68_P30356784	FOXRED2	FAD-dependent oxidoreductase domain containing 2	Unknown	other
0.748	A_68_P21751992	FOXS1	forkhead box S1	Nucleus	transcription regulator
1.063	A_68_P32117497	FRAT2	frequently rearranged in advanced T-cell lymphomas 2	Cytoplasm	other
1.149	A_68_P22143238	FREM2	FRAS1 related extracellular matrix protein 2	Unknown	other
0.952	A_68_P22143240	FREM2	FRAS1 related extracellular matrix protein 2	Unknown	other
1.268	A_68_P21107801	FREQ	frequenin homolog (Drosophila)	Cytoplasm	other
1.012	A_68_P23018909	FRMD3	FERM domain containing 3	Unknown	other
0.992	A_68_P23018910	FRMD3	FERM domain containing 3	Unknown	other
1.086	A_68_P22881528	FRMPD1	FERM and PDZ domain containing 1	Unknown	other
0.914	A_68_P27479727	FRS2	fibroblast growth factor receptor substrate 2	Plasma Membrane	other
1.56	A_68_P23796638	FRYL	FRY-like	Unknown	other
1.624	A_68_P24154207	FSCN1	fascin homolog 1, actin-bundling protein (Strongylocentrotus purpuratus)	Cytoplasm	other
1.007	A_68_P21562934	FSIP1	fibrous sheath interacting protein 1	Unknown	other
0.955	A_68_P23330835	FUSIP1	FUS interacting protein (serine/arginine-rich) 1	Nucleus	other
0.804	A_68_P21072031	FUT7	fucosyltransferase 7 (alpha (1,3) fucosyltransferase)	Cytoplasm	enzyme
0.756	A_68_P21072029	FUT7	fucosyltransferase 7 (alpha (1,3) fucosyltransferase)	Cytoplasm	enzyme
0.825	A_68_P27896202	FXR2	fragile X mental retardation, autosomal homolog 2	Cytoplasm	other
0.905	A_68_P24084080	FZD10	frizzled homolog 10 (Drosophila)	Plasma Membrane	G-protein coupled receptor
0.821	A_68_P24084079	FZD10	frizzled homolog 10 (Drosophila)	Plasma Membrane	G-protein coupled receptor
1.391	A_68_P28080435	FZD2	frizzled homolog 2 (Drosophila)	Plasma Membrane	G-protein coupled receptor
0.973	A_68_P30151557	FZD6	frizzled homolog 6 (Drosophila)	Plasma Membrane	G-protein coupled receptor
1.152	A_68_P20264194	FZD7	frizzled homolog 7 (Drosophila)	Plasma Membrane	G-protein coupled receptor
1.035	A_68_P20264192	FZD7	frizzled homolog 7 (Drosophila)	Plasma Membrane	G-protein coupled receptor
0.862	A_68_P20264196	FZD7	frizzled homolog 7 (Drosophila)	Plasma Membrane	G-protein coupled receptor
0.787	A_68_P20264200	FZD7	frizzled homolog 7 (Drosophila)	Plasma Membrane	G-protein coupled receptor
1.262	A_68_P31484546	FZD8	frizzled homolog 8 (Drosophila)	Plasma Membrane	G-protein coupled receptor
1.083	A_68_P28176851	GAA	glucosidase, alpha; acid	Cytoplasm	enzyme
0.772	A_68_P24844081	GABARAPL1	GABA(A) receptor-associated protein like 1	Cytoplasm	other
1.631	A_68_P30925866	GABPA	GA binding protein transcription factor, alpha subunit 60kDa	Nucleus	transcription regulator
1.271	A_68_P21059051	GAD2	glutamate decarboxylase 2 (pancreatic islets and brain, 65kDa)	Cytoplasm	enzyme	valproic acid
1.112	A_68_P21059052	GAD2	glutamate decarboxylase 2 (pancreatic islets and brain, 65kDa)	Cytoplasm	enzyme	valproic acid
0.778	A_68_P27286408	GADD45B	growth arrest and DNA-damage-inducible, beta	Cytoplasm	other
2.509	A_68_P29034754	GADD45G	growth arrest and DNA-damage-inducible, gamma	Nucleus	other
2.229	A_68_P29034753	GADD45G	growth arrest and DNA-damage-inducible, gamma	Nucleus	other
1.537	A_68_P29034752	GADD45G	growth arrest and DNA-damage-inducible, gamma	Nucleus	other
0.887	A_68_P29034751	GADD45G	growth arrest and DNA-damage-inducible, gamma	Nucleus	other
1.898	A_68_P26022163	GADD45GIP1	growth arrest and DNA-damage-inducible, gamma interacting protein 1	Nucleus	other
1.82	A_68_P26022164	GADD45GIP1	growth arrest and DNA-damage-inducible, gamma interacting protein 1	Nucleus	other
0.936	A_68_P27555126	GAL3ST1	galactose-3-O-sulfotransferase 1	Cytoplasm	enzyme
0.807	A_68_P23331441	GALE	UDP-galactose-4-epimerase	Cytoplasm	enzyme
0.756	A_68_P31559063	GALNT1	UDP-N-acetyl-alpha-D-galactosamine:polypeptide N-acetylgalactosaminyltransferase 1 (GalNAc-T1)	Cytoplasm	enzyme
1.357	A_68_P21290382	GALNT3	UDP-N-acetyl-alpha-D-galactosamine:polypeptide N-acetylgalactosaminyltransferase 3 (GalNAc-T3)	Cytoplasm	enzyme
0.831	A_68_P28576081	GALNTL1	UDP-N-acetyl-alpha-D-galactosamine:polypeptide N-acetylgalactosaminyltransferase-like 1	Cytoplasm	enzyme
1.881	A_68_P31876071	GALR1	galanin receptor 1	Plasma Membrane	G-protein coupled receptor
1.864	A_68_P31876064	GALR1	galanin receptor 1	Plasma Membrane	G-protein coupled receptor
1.799	A_68_P31876066	GALR1	galanin receptor 1	Plasma Membrane	G-protein coupled receptor
1.755	A_68_P31876072	GALR1	galanin receptor 1	Plasma Membrane	G-protein coupled receptor
1.549	A_68_P31876065	GALR1	galanin receptor 1	Plasma Membrane	G-protein coupled receptor
1.546	A_68_P31876067	GALR1	galanin receptor 1	Plasma Membrane	G-protein coupled receptor
1.167	A_68_P31876069	GALR1	galanin receptor 1	Plasma Membrane	G-protein coupled receptor
1.099	A_68_P31876074	GALR1	galanin receptor 1	Plasma Membrane	G-protein coupled receptor
0.848	A_68_P28158449	GALR2	galanin receptor 2	Plasma Membrane	G-protein coupled receptor
0.799	A_68_P28158451	GALR2	galanin receptor 2	Plasma Membrane	G-protein coupled receptor
0.779	A_68_P28158450	GALR2	galanin receptor 2	Plasma Membrane	G-protein coupled receptor
0.763	A_68_P28158448	GALR2	galanin receptor 2	Plasma Membrane	G-protein coupled receptor
0.76	A_68_P28158452	GALR2	galanin receptor 2	Plasma Membrane	G-protein coupled receptor
0.884	A_68_P22864172	GALT	galactose-1-phosphate uridylyltransferase	Cytoplasm	enzyme
0.815	A_68_P22864171	GALT	galactose-1-phosphate uridylyltransferase	Cytoplasm	enzyme
0.828	A_68_P26200999	GAN	gigaxonin	Cytoplasm	other
0.879	A_68_P24819099	GAPDH (includes EG:14433)	glyceraldehyde-3-phosphate dehydrogenase	Plasma Membrane	enzyme
0.816	A_68_P24819100	GAPDH (includes EG:14433)	glyceraldehyde-3-phosphate dehydrogenase	Plasma Membrane	enzyme
1.309	A_68_P27921382	GARNL4	GTPase activating Rap/RanGAP domain-like 4	Unknown	other
0.775	A_68_P21903072	GATA5	GATA binding protein 5	Nucleus	transcription regulator
1.385	A_68_P27565568	GCK	glucokinase (hexokinase 4)	Cytoplasm	kinase
1.011	A_68_P25951143	GDF1	growth differentiation factor 1	Extracellular Space	growth factor
1.174	A_68_P25953065	GDF15	growth differentiation factor 15	Extracellular Space	growth factor
2.555	A_68_P28221300	GDF7	growth differentiation factor 7	Extracellular Space	growth factor
1.328	A_68_P28221291	GDF7	growth differentiation factor 7	Extracellular Space	growth factor
1.29	A_68_P28221292	GDF7	growth differentiation factor 7	Extracellular Space	growth factor
1.291	A_68_P29996474	GDNF	glial cell derived neurotrophic factor	Extracellular Space	growth factor
1.223	A_68_P29996475	GDNF	glial cell derived neurotrophic factor	Extracellular Space	growth factor
0.916	A_68_P32804785	GEMIN8	gem (nuclear organelle) associated protein 8	Unknown	other
1.494	A_68_P23968443	GFI1	growth factor independent 1 transcription repressor	Nucleus	transcription regulator
1.23	A_68_P23968427	GFI1	growth factor independent 1 transcription repressor	Nucleus	transcription regulator
1.225	A_68_P23968442	GFI1	growth factor independent 1 transcription repressor	Nucleus	transcription regulator
1.223	A_68_P23968426	GFI1	growth factor independent 1 transcription repressor	Nucleus	transcription regulator
0.772	A_68_P23968415	GFI1	growth factor independent 1 transcription repressor	Nucleus	transcription regulator
1.462	A_68_P28989502	GFOD1	glucose-fructose oxidoreductase domain containing 1	Unknown	enzyme
1.414	A_68_P28989503	GFOD1	glucose-fructose oxidoreductase domain containing 1	Unknown	enzyme
1.299	A_68_P28989501	GFOD1	glucose-fructose oxidoreductase domain containing 1	Unknown	enzyme
1.066	A_68_P26135756	GFOD2	glucose-fructose oxidoreductase domain containing 2	Unknown	enzyme
1.499	A_68_P31614302	GFRA3	GDNF family receptor alpha 3	Plasma Membrane	transmembrane receptor
0.818	A_68_P22010769	GHSR	growth hormone secretagogue receptor	Plasma Membrane	G-protein coupled receptor	EP 1572
0.82	A_68_P20472805	GIN1	gypsy retrotransposon integrase 1	Unknown	other
0.778	A_68_P20472806	GIN1	gypsy retrotransposon integrase 1	Unknown	other
1.105	A_68_P26015824	GIPC1	GIPC PDZ domain containing family, member 1	Cytoplasm	other
0.749	A_68_P29626122	GJB2	gap junction protein, beta 2, 26kDa	Plasma Membrane	transporter
1.52	A_68_P23284715	GJB3	gap junction protein, beta 3, 31kDa	Plasma Membrane	transporter
1.243	A_68_P23284713	GJB3	gap junction protein, beta 3, 31kDa	Plasma Membrane	transporter
1.099	A_68_P23284714	GJB3	gap junction protein, beta 3, 31kDa	Plasma Membrane	transporter
0.796	A_68_P20553869	GLI2	GLI family zinc finger 2	Nucleus	transcription regulator
0.86	A_68_P28842019	GLI3	GLI family zinc finger 3	Nucleus	transcription regulator
0.813	A_68_P30510888	GLIS2	GLIS family zinc finger 2	Nucleus	transcription regulator
1.575	A_68_P29509084	GLT8D1	glycosyltransferase 8 domain containing 1	Unknown	enzyme
1.184	A_68_P20729270	GLUL	glutamate-ammonia ligase (glutamine synthetase)	Cytoplasm	enzyme
0.768	A_68_P20729273	GLUL	glutamate-ammonia ligase (glutamine synthetase)	Cytoplasm	enzyme
1.306	A_68_P30513463	GLYR1	glyoxylate reductase 1 homolog (Arabidopsis)	Unknown	other
0.847	A_68_P23388508	GM13152	predicted gene 13152	Unknown	other
1.243	A_68_P28461539	GM5081	predicted gene 5081	Unknown	other
1.202	A_68_P30080952	GM5468	predicted gene 5468	Unknown	other
1.965	A_68_P29338088	GM6320	predicted gene 6320	Unknown	other
1.765	A_68_P29338087	GM6320	predicted gene 6320	Unknown	other
1.001	A_68_P21073104	GM996	predicted gene 996	Unknown	other
0.778	A_68_P28928666	GMDS	GDP-mannose 4,6-dehydratase	Cytoplasm	enzyme
1.847	A_68_P29002208	GMPR	guanosine monophosphate reductase	Cytoplasm	enzyme
1.81	A_68_P29002207	GMPR	guanosine monophosphate reductase	Cytoplasm	enzyme
1.555	A_68_P27290145	GNA15	guanine nucleotide binding protein (G protein), alpha 15 (Gq class)	Plasma Membrane	enzyme
1.445	A_68_P27290144	GNA15	guanine nucleotide binding protein (G protein), alpha 15 (Gq class)	Plasma Membrane	enzyme
1.809	A_68_P31790104	GNAL	guanine nucleotide binding protein (G protein), alpha activating activity polypeptide, olfactory type	Cytoplasm	enzyme
1.77	A_68_P31790105	GNAL	guanine nucleotide binding protein (G protein), alpha activating activity polypeptide, olfactory type	Cytoplasm	enzyme
1.078	A_68_P31790108	GNAL	guanine nucleotide binding protein (G protein), alpha activating activity polypeptide, olfactory type	Cytoplasm	enzyme
0.997	A_68_P31790109	GNAL	guanine nucleotide binding protein (G protein), alpha activating activity polypeptide, olfactory type	Cytoplasm	enzyme
0.948	A_68_P31790110	GNAL	guanine nucleotide binding protein (G protein), alpha activating activity polypeptide, olfactory type	Cytoplasm	enzyme
1.137	A_68_P21874505	GNAS	GNAS complex locus	Plasma Membrane	enzyme
0.751	A_68_P21874751	GNAS	GNAS complex locus	Plasma Membrane	enzyme
0.903	A_68_P22875166	GNE	glucosamine (UDP-N-acetyl)-2-epimerase/N-acetylmannosamine kinase	Cytoplasm	kinase
0.96	A_68_P22614975	GNG5	guanine nucleotide binding protein (G protein), gamma 5	Plasma Membrane	enzyme
0.9	A_68_P24983832	GNG8	guanine nucleotide binding protein (G protein), gamma 8	Plasma Membrane	enzyme
1.754	A_68_P31162031	GNL1	guanine nucleotide binding protein-like 1	Unknown	other
0.944	A_68_P31162032	GNL1	guanine nucleotide binding protein-like 1	Unknown	other
0.923	A_68_P29329246	GPBP1	GC-rich promoter binding protein 1	Nucleus	transcription regulator
1.009	A_68_P21240630	GPD2	glycerol-3-phosphate dehydrogenase 2 (mitochondrial)	Cytoplasm	enzyme
0.786	A_68_P28563518	GPHN	gephyrin	Plasma Membrane	enzyme
1.908	A_68_P24050010	GPN3	GPN-loop GTPase 3	Unknown	other
0.791	A_68_P21107277	GPR107	G protein-coupled receptor 107	Plasma Membrane	G-protein coupled receptor
0.96	A_68_P26957823	GPR126	G protein-coupled receptor 126	Plasma Membrane	G-protein coupled receptor
1.088	A_68_P28529998	GPR135	G protein-coupled receptor 135	Plasma Membrane	G-protein coupled receptor
0.753	A_68_P32750744	GPR143	G protein-coupled receptor 143	Plasma Membrane	G-protein coupled receptor
1.293	A_68_P29152750	GPR150	G protein-coupled receptor 150	Plasma Membrane	G-protein coupled receptor
0.794	A_68_P21054863	GPR158	G protein-coupled receptor 158	Plasma Membrane	G-protein coupled receptor
1.161	A_68_P28050005	GPR179	G protein-coupled receptor 179	Plasma Membrane	G-protein coupled receptor
0.934	A_68_P28050004	GPR179	G protein-coupled receptor 179	Plasma Membrane	G-protein coupled receptor
1.351	A_68_P32454732	GPR50	G protein-coupled receptor 50	Plasma Membrane	G-protein coupled receptor
1.778	A_68_P27087294	GPR6	G protein-coupled receptor 6	Plasma Membrane	G-protein coupled receptor
1.543	A_68_P27087292	GPR6	G protein-coupled receptor 6	Plasma Membrane	G-protein coupled receptor
1.156	A_68_P27087293	GPR6	G protein-coupled receptor 6	Plasma Membrane	G-protein coupled receptor
1.213	A_68_P22788483	GPR63	G protein-coupled receptor 63	Plasma Membrane	G-protein coupled receptor
0.792	A_68_P27681063	GPR75	G protein-coupled receptor 75	Plasma Membrane	G-protein coupled receptor
0.802	A_68_P22351749	GPR89B	G protein-coupled receptor 89B	Unknown	other
2.539	A_68_P28150127	GPRC5C	G protein-coupled receptor, family C, group 5, member C	Plasma Membrane	G-protein coupled receptor
0.816	A_68_P28150135	GPRC5C	G protein-coupled receptor, family C, group 5, member C	Plasma Membrane	G-protein coupled receptor
0.948	A_68_P27280641	GPX4	glutathione peroxidase 4 (phospholipid hydroperoxidase)	Cytoplasm	enzyme
0.863	A_68_P26443401	GRAMD1B	GRAM domain containing 1B	Unknown	other
0.812	A_68_P27594331	GRB10	growth factor receptor-bound protein 10	Cytoplasm	other
0.836	A_68_P28154941	GRB2	growth factor receptor-bound protein 2	Cytoplasm	other
1.66	A_68_P21536553	GREM1	gremlin 1, cysteine knot superfamily, homolog (Xenopus laevis)	Extracellular Space	other
0.859	A_68_P23329326	GRHL3	grainyhead-like 3 (Drosophila)	Unknown	other
0.766	A_68_P29531957	GRID1	glutamate receptor, ionotropic, delta 1	Plasma Membrane	ion channel
0.989	A_68_P24501235	GRID2	glutamate receptor, ionotropic, delta 2	Plasma Membrane	ion channel
1.13	A_68_P24156215	GRID2IP	glutamate receptor, ionotropic, delta 2 (Grid2) interacting protein	Cytoplasm	other
0.929	A_68_P24156216	GRID2IP	glutamate receptor, ionotropic, delta 2 (Grid2) interacting protein	Cytoplasm	other
1.577	A_68_P23274595	GRIK3	glutamate receptor, ionotropic, kainate 3	Plasma Membrane	ion channel
1.064	A_68_P23274585	GRIK3	glutamate receptor, ionotropic, kainate 3	Plasma Membrane	ion channel
1.002	A_68_P23274584	GRIK3	glutamate receptor, ionotropic, kainate 3	Plasma Membrane	ion channel
0.855	A_68_P25007847	GRIK5	glutamate receptor, ionotropic, kainate 5	Plasma Membrane	ion channel
0.922	A_68_P30540350	GRIN2A	glutamate receptor, ionotropic, N-methyl D-aspartate 2A	Plasma Membrane	ion channel	dextromethorphan/guaifenesin, morphine/dextromethorphan, neramexane, bicifadine, delucemine, CR 2249, besonprodil, UK-240455, ketamine, felbamate, memantine, orphenadrine, cycloserine, N-(2-indanyl)glycinamide, dextromethorphan, brompheniramine/dextromethorphan/pseudoephedrine, chlorpheniramine/dextromethorphan/phenylephrine, carbinoxamine/dextromethorphan/pseudoephedrine, dextromethorphan/promet…
0.808	A_68_P30540352	GRIN2A	glutamate receptor, ionotropic, N-methyl D-aspartate 2A	Plasma Membrane	ion channel	dextromethorphan/guaifenesin, morphine/dextromethorphan, neramexane, bicifadine, delucemine, CR 2249, besonprodil, UK-240455, ketamine, felbamate, memantine, orphenadrine, cycloserine, N-(2-indanyl)glycinamide, dextromethorphan, brompheniramine/dextromethorphan/pseudoephedrine, chlorpheniramine/dextromethorphan/phenylephrine, carbinoxamine/dextromethorphan/pseudoephedrine, dextromethorphan/promet…
0.803	A_68_P30540351	GRIN2A	glutamate receptor, ionotropic, N-methyl D-aspartate 2A	Plasma Membrane	ion channel	dextromethorphan/guaifenesin, morphine/dextromethorphan, neramexane, bicifadine, delucemine, CR 2249, besonprodil, UK-240455, ketamine, felbamate, memantine, orphenadrine, cycloserine, N-(2-indanyl)glycinamide, dextromethorphan, brompheniramine/dextromethorphan/pseudoephedrine, chlorpheniramine/dextromethorphan/phenylephrine, carbinoxamine/dextromethorphan/pseudoephedrine, dextromethorphan/promet…
2.374	A_68_P28152300	GRIN2C	glutamate receptor, ionotropic, N-methyl D-aspartate 2C	Plasma Membrane	ion channel	dextromethorphan/guaifenesin, morphine/dextromethorphan, neramexane, bicifadine, delucemine, CR 2249, besonprodil, UK-240455, ketamine, felbamate, memantine, orphenadrine, cycloserine, N-(2-indanyl)glycinamide, dextromethorphan, brompheniramine/dextromethorphan/pseudoephedrine, chlorpheniramine/dextromethorphan/phenylephrine, carbinoxamine/dextromethorphan/pseudoephedrine, dextromethorphan/promet…
0.876	A_68_P30347070	GRINA	glutamate receptor, ionotropic, N-methyl D-aspartate-associated protein 1 (glutamate binding)	Unknown	ion channel
1.101	A_68_P23595700	GRK4	G protein-coupled receptor kinase 4	Plasma Membrane	kinase
0.993	A_68_P23595699	GRK4	G protein-coupled receptor kinase 4	Plasma Membrane	kinase
1.112	A_68_P32227738	GRK5	G protein-coupled receptor kinase 5	Plasma Membrane	kinase
0.747	A_68_P32227733	GRK5	G protein-coupled receptor kinase 5	Plasma Membrane	kinase
2.017	A_68_P31116853	GRM4	glutamate receptor, metabotropic 4	Plasma Membrane	G-protein coupled receptor	fasoracetam
1.335	A_68_P31116774	GRM4	glutamate receptor, metabotropic 4	Plasma Membrane	G-protein coupled receptor	fasoracetam
1.097	A_68_P31116773	GRM4	glutamate receptor, metabotropic 4	Plasma Membrane	G-protein coupled receptor	fasoracetam
1.028	A_68_P24318696	GRM8	glutamate receptor, metabotropic 8	Plasma Membrane	G-protein coupled receptor	fasoracetam
0.872	A_68_P31783741	GRP	gastrin-releasing peptide	Extracellular Space	growth factor
0.861	A_68_P31759410	GRPEL2	GrpE-like 2, mitochondrial (E. coli)	Cytoplasm	other
2.351	A_68_P23321824	GRRP1	glycine/arginine rich protein 1	Unknown	other
2.251	A_68_P23321823	GRRP1	glycine/arginine rich protein 1	Unknown	other
2.066	A_68_P23321826	GRRP1	glycine/arginine rich protein 1	Unknown	other
1.291	A_68_P25095368	GRWD1	glutamate-rich WD repeat containing 1	Nucleus	other
0.967	A_68_P30684012	GSK3B	glycogen synthase kinase 3 beta	Nucleus	kinase	enzastaurin
0.893	A_68_P30684004	GSK3B	glycogen synthase kinase 3 beta	Nucleus	kinase	enzastaurin
1.446	A_68_P21766452	GSS	glutathione synthetase	Cytoplasm	enzyme
1.508	A_68_P32152321	GSTO1	glutathione S-transferase omega 1	Cytoplasm	enzyme
0.835	A_68_P21428048	GYLTL1B	glycosyltransferase-like 1B	Cytoplasm	enzyme
0.911	A_68_P24904452	GYS2	glycogen synthase 2 (liver)	Cytoplasm	enzyme
1.102	A_68_P24619084	H1FX	H1 histone family, member X	Nucleus	other
1.39	A_68_P22565474	H2AFZ	H2A histone family, member Z	Nucleus	other
0.888	A_68_P22565467	H2AFZ	H2A histone family, member Z	Nucleus	other
1.188	A_68_P23570783	HADHA	hydroxyacyl-Coenzyme A dehydrogenase/3-ketoacyl-Coenzyme A thiolase/enoyl-Coenzyme A hydratase (trifunctional protein), alpha subunit	Cytoplasm	enzyme
1.055	A_68_P23571064	HADHB	hydroxyacyl-Coenzyme A dehydrogenase/3-ketoacyl-Coenzyme A thiolase/enoyl-Coenzyme A hydratase (trifunctional protein), beta subunit	Cytoplasm	enzyme
0.795	A_68_P31099857	HAGH	hydroxyacylglutathione hydrolase	Cytoplasm	enzyme
1.362	A_68_P27827764	HAND1	heart and neural crest derivatives expressed 1	Nucleus	transcription regulator
1.333	A_68_P27827763	HAND1	heart and neural crest derivatives expressed 1	Nucleus	transcription regulator
1.328	A_68_P27827765	HAND1	heart and neural crest derivatives expressed 1	Nucleus	transcription regulator
1.467	A_68_P25890525	HAND2	heart and neural crest derivatives expressed 2	Nucleus	transcription regulator
1.202	A_68_P25890526	HAND2	heart and neural crest derivatives expressed 2	Nucleus	transcription regulator
1.196	A_68_P25890515	HAND2	heart and neural crest derivatives expressed 2	Nucleus	transcription regulator
0.96	A_68_P25949748	HAPLN4	hyaluronan and proteoglycan link protein 4	Extracellular Space	other
0.824	A_68_P25949758	HAPLN4	hyaluronan and proteoglycan link protein 4	Extracellular Space	other
1.198	A_68_P23080768	HAUS6	HAUS augmin-like complex, subunit 6	Unknown	other
1.195	A_68_P23080771	HAUS6	HAUS augmin-like complex, subunit 6	Unknown	other
1.194	A_68_P23080769	HAUS6	HAUS augmin-like complex, subunit 6	Unknown	other
0.765	A_68_P23080767	HAUS6	HAUS augmin-like complex, subunit 6	Unknown	other
0.878	A_68_P32465787	HCFC1	host cell factor C1 (VP16-accessory protein)	Nucleus	transcription regulator
0.757	A_68_P32465786	HCFC1	host cell factor C1 (VP16-accessory protein)	Nucleus	transcription regulator
1.376	A_68_P28357924	HCG 1745121	notch1-induced protein	Unknown	enzyme
0.857	A_68_P32672687	HCG 1787519	ribosomal protein L36a pseudogene 8	Unknown	other
0.949	A_68_P24950802	HCG 2039146	UPF0626 protein A	Unknown	other
0.922	A_68_P24950722	HCG 2039146	UPF0626 protein A	Unknown	other
1.458	A_68_P27278451	HCN2	hyperpolarization activated cyclic nucleotide-gated potassium channel 2	Plasma Membrane	ion channel
0.885	A_68_P27278518	HCN2	hyperpolarization activated cyclic nucleotide-gated potassium channel 2	Plasma Membrane	ion channel
0.876	A_68_P27278462	HCN2	hyperpolarization activated cyclic nucleotide-gated potassium channel 2	Plasma Membrane	ion channel
0.97	A_68_P28078310	HDAC5	histone deacetylase 5	Nucleus	transcription regulator	tributyrin, PXD101, pyroxamide, vorinostat, romidepsin
1.992	A_68_P22964785	HDHD3	haloacid dehalogenase-like hydrolase domain containing 3	Unknown	enzyme
1.808	A_68_P20455653	HDLBP	high density lipoprotein binding protein	Nucleus	transporter
1.414	A_68_P20455648	HDLBP	high density lipoprotein binding protein	Nucleus	transporter
0.956	A_68_P20455840	HDLBP	high density lipoprotein binding protein	Nucleus	transporter
1.067	A_68_P24133862	HEATR2	HEAT repeat containing 2	Unknown	other
1.725	A_68_P32090702	HECTD2	HECT domain containing 2	Unknown	other
1.251	A_68_P32090703	HECTD2	HECT domain containing 2	Unknown	other
1.459	A_68_P28107584	HELZ	helicase with zinc finger	Nucleus	enzyme
0.757	A_68_P28107586	HELZ	helicase with zinc finger	Nucleus	enzyme
0.756	A_68_P26077212	HERPUD1	homocysteine-inducible, endoplasmic reticulum stress-inducible, ubiquitin-like domain member 1	Cytoplasm	other
1.277	A_68_P20442325	HES6	hairy and enhancer of split 6 (Drosophila)	Nucleus	transcription regulator
1.125	A_68_P20442327	HES6	hairy and enhancer of split 6 (Drosophila)	Nucleus	transcription regulator
0.993	A_68_P20442326	HES6	hairy and enhancer of split 6 (Drosophila)	Nucleus	transcription regulator
0.957	A_68_P28727298	HHIPL1	HHIP-like 1	Unknown	other
1.691	A_68_P27924575	HIC1	hypermethylated in cancer 1	Nucleus	transcription regulator
1.577	A_68_P27924576	HIC1	hypermethylated in cancer 1	Nucleus	transcription regulator
1.524	A_68_P27924559	HIC1	hypermethylated in cancer 1	Nucleus	transcription regulator
1.519	A_68_P27924577	HIC1	hypermethylated in cancer 1	Nucleus	transcription regulator
1.512	A_68_P27924622	HIC1	hypermethylated in cancer 1	Nucleus	transcription regulator
1.262	A_68_P27924574	HIC1	hypermethylated in cancer 1	Nucleus	transcription regulator
0.852	A_68_P28540464	HIF1A	hypoxia inducible factor 1, alpha subunit (basic helix-loop-helix transcription factor)	Nucleus	transcription regulator
2.181	A_68_P32132968	HIF1AN	hypoxia inducible factor 1, alpha subunit inhibitor	Nucleus	enzyme
0.855	A_68_P24984679	HIF3A	hypoxia inducible factor 3, alpha subunit	Nucleus	transcription regulator
1.074	A_68_P24116812	HIP1	huntingtin interacting protein 1	Cytoplasm	other
1.026	A_68_P24116811	HIP1	huntingtin interacting protein 1	Cytoplasm	other
0.783	A_68_P25502655	HIRIP3	HIRA interacting protein 3	Nucleus	other
1.186	A_68_P28883199	HIST1H1C	histone cluster 1, H1c	Nucleus	other
0.775	A_68_P28882377	HIST1H2BI	histone cluster 1, H2bi	Unknown	other
0.84	A_68_P22348490	HIST1H4E	histone cluster 1, H4e	Unknown	other
0.848	A_68_P28883369	HIST1H4F	histone cluster 1, H4f	Unknown	other
1.24	A_68_P28881999	HIST1H4H (includes EG:8365)	histone cluster 1, H4h	Nucleus	other
0.759	A_68_P28882355	HIST1H4L	histone cluster 1, H4l	Unknown	other
1.663	A_68_P28883371	HIST3H3 (includes EG:8290)	histone cluster 3, H3	Nucleus	other
1.416	A_68_P26954152	HIVEP2	human immunodeficiency virus type I enhancer binding protein 2	Nucleus	transcription regulator
1.345	A_68_P26954151	HIVEP2	human immunodeficiency virus type I enhancer binding protein 2	Nucleus	transcription regulator
0.954	A_68_P26954150	HIVEP2	human immunodeficiency virus type I enhancer binding protein 2	Nucleus	transcription regulator
1.573	A_68_P27185478	HK1	hexokinase 1	Cytoplasm	kinase
0.93	A_68_P24589800	HK2	hexokinase 2	Cytoplasm	kinase
0.811	A_68_P24589804	HK2	hexokinase 2	Cytoplasm	kinase
1.636	A_68_P31162851	HLA-B	major histocompatibility complex, class I, B	Plasma Membrane	transmembrane receptor
0.819	A_68_P31158975	HLA-B	major histocompatibility complex, class I, B	Plasma Membrane	transmembrane receptor
0.753	A_68_P31158976	HLA-B	major histocompatibility complex, class I, B	Plasma Membrane	transmembrane receptor
1.178	A_68_P31151454	HLA-C	major histocompatibility complex, class I, C	Plasma Membrane	transmembrane receptor
2.007	A_68_P21750486	HM13	histocompatibility (minor) 13	Cytoplasm	peptidase
1.94	A_68_P21750485	HM13	histocompatibility (minor) 13	Cytoplasm	peptidase
1.274	A_68_P21750484	HM13	histocompatibility (minor) 13	Cytoplasm	peptidase
0.745	A_68_P27289025	HMG20B	high-mobility group 20B	Nucleus	transcription regulator
0.793	A_68_P31117096	HMGA1	high mobility group AT-hook 1	Nucleus	transcription regulator
0.778	A_68_P27497667	HMGA2	high mobility group AT-hook 2	Nucleus	other
0.897	A_68_P32454254	HMGB3	high-mobility group box 3	Nucleus	other
1.037	A_68_P23331346	HMGCL	3-hydroxymethyl-3-methylglutaryl-Coenzyme A lyase	Cytoplasm	enzyme
1.544	A_68_P29247527	HMGCR	3-hydroxy-3-methylglutaryl-Coenzyme A reductase	Cytoplasm	enzyme	aspirin/pravastatin, pitavastatin, lovastatin/niacin, ezetimibe/simvastatin, amlodipine/atorvastatin, fluvastatin, cerivastatin, atorvastatin, pravastatin, simvastatin, lovastatin, rosuvastatin
1.469	A_68_P26682080	HMGN3	high mobility group nucleosomal binding domain 3	Nucleus	other
1.453	A_68_P26682081	HMGN3	high mobility group nucleosomal binding domain 3	Nucleus	other
1.07	A_68_P25528898	HMX3	H6 family homeobox 3	Nucleus	transcription regulator
0.755	A_68_P25528899	HMX3	H6 family homeobox 3	Nucleus	transcription regulator
0.967	A_68_P31100623	HN1L	hematological and neurological expressed 1-like	Cytoplasm	other
1.184	A_68_P24444426	HNRNPA2B1	heterogeneous nuclear ribonucleoprotein A2/B1	Nucleus	other
0.962	A_68_P24444425	HNRNPA2B1	heterogeneous nuclear ribonucleoprotein A2/B1	Nucleus	other
0.946	A_68_P27794863	HNRNPAB	heterogeneous nuclear ribonucleoprotein A/B	Nucleus	enzyme
1.389	A_68_P29604760	HNRNPC	heterogeneous nuclear ribonucleoprotein C (C1/C2)	Nucleus	other
1.312	A_68_P24783932	HNRNPF	heterogeneous nuclear ribonucleoprotein F	Nucleus	other
0.866	A_68_P24783944	HNRNPF	heterogeneous nuclear ribonucleoprotein F	Nucleus	other
1.003	A_68_P23333241	HNRNPR	heterogeneous nuclear ribonucleoprotein R	Nucleus	other
0.75	A_68_P26023050	HOOK2	hook homolog 2 (Drosophila)	Cytoplasm	other
1.083	A_68_P24449293	HOXA10	homeobox A10	Nucleus	transcription regulator
1.082	A_68_P24449292	HOXA10	homeobox A10	Nucleus	transcription regulator
2.397	A_68_P24449431	HOXA11	homeobox A11	Nucleus	transcription regulator
0.929	A_68_P24449394	HOXA11	homeobox A11	Nucleus	transcription regulator
0.884	A_68_P24449396	HOXA11	homeobox A11	Nucleus	transcription regulator
0.767	A_68_P24449397	HOXA11	homeobox A11	Nucleus	transcription regulator
1.165	A_68_P24448752	HOXA2	homeobox A2	Nucleus	transcription regulator
0.835	A_68_P24448930	HOXA4	homeobox A4	Nucleus	transcription regulator
1.358	A_68_P24449194	HOXA7	homeobox A7	Nucleus	transcription regulator
1.309	A_68_P24449195	HOXA7	homeobox A7	Nucleus	transcription regulator
1.07	A_68_P24449193	HOXA7	homeobox A7	Nucleus	transcription regulator
0.84	A_68_P24449266	HOXA9	homeobox A9	Nucleus	transcription regulator
0.763	A_68_P24449263	HOXA9	homeobox A9	Nucleus	transcription regulator
2.144	A_68_P28044102	HOXB1	homeobox B1	Nucleus	transcription regulator
1.917	A_68_P28044104	HOXB1	homeobox B1	Nucleus	transcription regulator
1.838	A_68_P28044105	HOXB1	homeobox B1	Nucleus	transcription regulator
0.942	A_68_P28044103	HOXB1	homeobox B1	Nucleus	transcription regulator
0.81	A_68_P28042991	HOXB13	homeobox B13	Nucleus	transcription regulator
0.745	A_68_P28042990	HOXB13	homeobox B13	Nucleus	transcription regulator
0.949	A_68_P28043748	HOXB4	homeobox B4	Nucleus	transcription regulator
1.286	A_68_P30501064	HOXC10	homeobox C10	Nucleus	transcription regulator
1.059	A_68_P30501063	HOXC10	homeobox C10	Nucleus	transcription regulator
1.329	A_68_P30500975	HOXC11	homeobox C11	Nucleus	transcription regulator
0.773	A_68_P21338848	HOXD10	homeobox D10	Nucleus	transcription regulator
1.234	A_68_P21338738	HOXD11	homeobox D11	Nucleus	transcription regulator
0.889	A_68_P21338897	HOXD9	homeobox D9	Nucleus	transcription regulator
1.309	A_68_P23344734	HP1BP3	heterochromatin protein 1, binding protein 3	Nucleus	other
1.195	A_68_P23344732	HP1BP3	heterochromatin protein 1, binding protein 3	Nucleus	other
1.183	A_68_P23231120	HPDL	4-hydroxyphenylpyruvate dioxygenase-like	Unknown	other
0.956	A_68_P25885333	HPGD	hydroxyprostaglandin dehydrogenase 15-(NAD)	Cytoplasm	enzyme
0.994	A_68_P32123367	HPS1	Hermansky-Pudlak syndrome 1	Cytoplasm	other
0.913	A_68_P22603829	HS2ST1	heparan sulfate 2-O-sulfotransferase 1	Cytoplasm	enzyme
0.884	A_68_P25473599	HS3ST2	heparan sulfate (glucosamine) 3-O-sulfotransferase 2	Cytoplasm	enzyme
1.27	A_68_P27865447	HS3ST3A1	heparan sulfate (glucosamine) 3-O-sulfotransferase 3A1	Cytoplasm	enzyme
1.173	A_68_P27065112	HS3ST5	heparan sulfate (glucosamine) 3-O-sulfotransferase 5	Cytoplasm	enzyme
0.778	A_68_P29942849	HS6ST3 (includes EG:266722)	heparan sulfate 6-O-sulfotransferase 3	Unknown	enzyme
2.803	A_68_P28071796	HSD17B1	hydroxysteroid (17-beta) dehydrogenase 1	Cytoplasm	enzyme
2.67	A_68_P28071797	HSD17B1	hydroxysteroid (17-beta) dehydrogenase 1	Cytoplasm	enzyme
1.417	A_68_P28071798	HSD17B1	hydroxysteroid (17-beta) dehydrogenase 1	Cytoplasm	enzyme
0.993	A_68_P28071799	HSD17B1	hydroxysteroid (17-beta) dehydrogenase 1	Cytoplasm	enzyme
1.394	A_68_P26214827	HSDL1	hydroxysteroid dehydrogenase like 1	Unknown	enzyme
1.268	A_68_P31156686	HSPA1B	heat shock 70kDa protein 1B	Cytoplasm	other
1.172	A_68_P28553813	HSPA2	heat shock 70kDa protein 2	Cytoplasm	other
2.032	A_68_P27804084	HSPA4	heat shock 70kDa protein 4	Cytoplasm	other
1.838	A_68_P27804083	HSPA4	heat shock 70kDa protein 4	Cytoplasm	other
1.209	A_68_P21129653	HSPA5	heat shock 70kDa protein 5 (glucose-regulated protein, 78kDa)	Cytoplasm	other
1.346	A_68_P26445382	HSPA8	heat shock 70kDa protein 8	Cytoplasm	enzyme
0.996	A_68_P26445381	HSPA8	heat shock 70kDa protein 8	Cytoplasm	enzyme
0.897	A_68_P26445384	HSPA8	heat shock 70kDa protein 8	Cytoplasm	enzyme
1.723	A_68_P31615695	HSPA9	heat shock 70kDa protein 9 (mortalin)	Cytoplasm	other
2.5	A_68_P20567331	HTR5B	5-hydroxytryptamine (serotonin) receptor 5B	Plasma Membrane	G-protein coupled receptor	asenapine
1.896	A_68_P20567330	HTR5B	5-hydroxytryptamine (serotonin) receptor 5B	Plasma Membrane	G-protein coupled receptor	asenapine
1.045	A_68_P32087890	HTR7	5-hydroxytryptamine (serotonin) receptor 7 (adenylate cyclase-coupled)	Plasma Membrane	G-protein coupled receptor	asenapine, eletriptan, almotriptan, amoxapine, fenfluramine, ergotamine
0.827	A_68_P32087889	HTR7	5-hydroxytryptamine (serotonin) receptor 7 (adenylate cyclase-coupled)	Plasma Membrane	G-protein coupled receptor	asenapine, eletriptan, almotriptan, amoxapine, fenfluramine, ergotamine
0.796	A_68_P32087892	HTR7	5-hydroxytryptamine (serotonin) receptor 7 (adenylate cyclase-coupled)	Plasma Membrane	G-protein coupled receptor	asenapine, eletriptan, almotriptan, amoxapine, fenfluramine, ergotamine
2.22	A_68_P24591139	HTRA2	HtrA serine peptidase 2	Cytoplasm	peptidase
1.968	A_68_P23602234	HTRA3	HtrA serine peptidase 3	Extracellular Space	peptidase
1.403	A_68_P32746468	HUWE1	HECT, UBA and WWE domain containing 1	Nucleus	transcription regulator
0.838	A_68_P32746459	HUWE1	HECT, UBA and WWE domain containing 1	Nucleus	transcription regulator
1.074	A_68_P23332338	ID3	inhibitor of DNA binding 3, dominant negative helix-loop-helix protein	Nucleus	transcription regulator
1.602	A_68_P29018480	ID4	inhibitor of DNA binding 4, dominant negative helix-loop-helix protein	Nucleus	transcription regulator
1.071	A_68_P28813460	IDI1	isopentenyl-diphosphate delta isomerase 1	Cytoplasm	enzyme
0.799	A_68_P26020975	IER2	immediate early response 2	Cytoplasm	other
0.837	A_68_P31844950	IER3IP1	immediate early response 3 interacting protein 1	Unknown	other
1.951	A_68_P20735840	IER5	immediate early response 5	Unknown	other
1.886	A_68_P20735838	IER5	immediate early response 5	Unknown	other
0.93	A_68_P21103418	IER5L	immediate early response 5-like	Unknown	other
1.048	A_68_P24818961	IFFO1	intermediate filament family orphan 1	Unknown	other
1.112	A_68_P23352996	IFFO2 (includes EG:126917)	intermediate filament family orphan 2	Unknown	other
1.384	A_68_P30963196	IFNAR1	interferon (alpha, beta and omega) receptor 1	Plasma Membrane	transmembrane receptor	interferon alfacon-1, PEG-interferon alfa-2a, IFNB1, IFNA2, interferon alfa-2a/ribavirin, pegintron, interferon beta-1b
2.292	A_68_P28377242	IFRD1	interferon-related developmental regulator 1	Nucleus	other
0.931	A_68_P28377232	IFRD1	interferon-related developmental regulator 1	Nucleus	other
0.895	A_68_P31101018	IFT140	intraflagellar transport 140 homolog (Chlamydomonas)	Unknown	other
0.789	A_68_P31101008	IFT140	intraflagellar transport 140 homolog (Chlamydomonas)	Unknown	other
1.111	A_68_P23118614	IFT74	intraflagellar transport 74 homolog (Chlamydomonas)	Unknown	other
0.939	A_68_P23118615	IFT74	intraflagellar transport 74 homolog (Chlamydomonas)	Unknown	other
1.335	A_68_P25196758	IGF1R	insulin-like growth factor 1 receptor	Plasma Membrane	transmembrane receptor	OSI-906, cixutumumab, IGF1
0.955	A_68_P25196759	IGF1R	insulin-like growth factor 1 receptor	Plasma Membrane	transmembrane receptor	OSI-906, cixutumumab, IGF1
0.809	A_68_P25196762	IGF1R	insulin-like growth factor 1 receptor	Plasma Membrane	transmembrane receptor	OSI-906, cixutumumab, IGF1
0.855	A_68_P25596372	IGF2	insulin-like growth factor 2 (somatomedin A)	Extracellular Space	growth factor
0.777	A_68_P24431632	IGF2BP3	insulin-like growth factor 2 mRNA binding protein 3	Cytoplasm	translation regulator
0.766	A_68_P24431607	IGF2BP3	insulin-like growth factor 2 mRNA binding protein 3	Cytoplasm	translation regulator
0.748	A_68_P27572311	IGFBP3	insulin-like growth factor binding protein 3	Extracellular Space	other
0.76	A_68_P28060080	IGFBP4	insulin-like growth factor binding protein 4	Extracellular Space	other
1.376	A_68_P23356913	IGSF21	immunoglobin superfamily, member 21	Unknown	other
2.142	A_68_P22374646	IGSF3	immunoglobulin superfamily, member 3	Plasma Membrane	other
1.982	A_68_P26375213	IGSF9B	immunoglobulin superfamily, member 9B	Unknown	other
1.038	A_68_P26375211	IGSF9B	immunoglobulin superfamily, member 9B	Unknown	other
0.885	A_68_P26375217	IGSF9B	immunoglobulin superfamily, member 9B	Unknown	other
0.758	A_68_P26375214	IGSF9B	immunoglobulin superfamily, member 9B	Unknown	other
0.832	A_68_P25089586	IL4I1	interleukin 4 induced 1	Cytoplasm	enzyme
0.926	A_68_P25495192	IL4R	interleukin 4 receptor	Plasma Membrane	transmembrane receptor
1.158	A_68_P22322383	IL6R	interleukin 6 receptor	Plasma Membrane	transmembrane receptor
1	A_68_P29334870	IL6ST	interleukin 6 signal transducer (gp130, oncostatin M receptor)	Plasma Membrane	transmembrane receptor
1.339	A_68_P31791018	IMPA2	inositol(myo)-1(or 4)-monophosphatase 2	Cytoplasm	phosphatase
0.847	A_68_P31791019	IMPA2	inositol(myo)-1(or 4)-monophosphatase 2	Cytoplasm	phosphatase
0.771	A_68_P31791020	IMPA2	inositol(myo)-1(or 4)-monophosphatase 2	Cytoplasm	phosphatase
0.928	A_68_P25656232	ING1	inhibitor of growth family, member 1	Nucleus	transcription regulator
0.804	A_68_P25656212	ING1	inhibitor of growth family, member 1	Nucleus	transcription regulator
1.234	A_68_P20457533	ING5	inhibitor of growth family, member 5	Unknown	other
0.777	A_68_P21569919	INO80	INO80 homolog (S. cerevisiae)	Unknown	enzyme
0.946	A_68_P24591567	INO80B	INO80 complex subunit B	Nucleus	other
0.848	A_68_P25512007	INPP5F	inositol polyphosphate-5-phosphatase F	Unknown	other
1.208	A_68_P25958305	INSL3	insulin-like 3 (Leydig cell)	Extracellular Space	growth factor
1.185	A_68_P25958306	INSL3	insulin-like 3 (Leydig cell)	Extracellular Space	growth factor
0.905	A_68_P25958304	INSL3	insulin-like 3 (Leydig cell)	Extracellular Space	growth factor
1.489	A_68_P29619000	IPO4	importin 4	Nucleus	transporter
1.373	A_68_P29619002	IPO4	importin 4	Nucleus	transporter
1.114	A_68_P23297599	IQCC	IQ motif containing C	Unknown	other
0.978	A_68_P23297600	IQCC	IQ motif containing C	Unknown	other
0.943	A_68_P24142816	IQCE	IQ motif containing E	Unknown	other
0.931	A_68_P22311639	IQGAP3	IQ motif containing GTPase activating protein 3	Unknown	other
1.514	A_68_P24804565	IQSEC3	IQ motif and Sec7 domain 3	Unknown	other
0.823	A_68_P30452936	IRAK4	interleukin-1 receptor-associated kinase 4	Unknown	kinase
1.21	A_68_P24327113	IRF5	interferon regulatory factor 5	Nucleus	transcription regulator
0.896	A_68_P24327112	IRF5	interferon regulatory factor 5	Nucleus	transcription regulator
0.897	A_68_P25004862	IRGC	immunity-related GTPase family, cinema	Unknown	other
2.302	A_68_P25005399	IRGQ	immunity-related GTPase family, Q	Unknown	other
0.83	A_68_P20391709	IRS1	insulin receptor substrate 1	Cytoplasm	other
0.749	A_68_P20391723	IRS1	insulin receptor substrate 1	Cytoplasm	other
0.746	A_68_P20391714	IRS1	insulin receptor substrate 1	Cytoplasm	other
1.207	A_68_P25652220	IRS2	insulin receptor substrate 2	Cytoplasm	other
1.012	A_68_P25652219	IRS2	insulin receptor substrate 2	Cytoplasm	other
0.771	A_68_P25652444	IRS2	insulin receptor substrate 2	Cytoplasm	other
0.765	A_68_P25652447	IRS2	insulin receptor substrate 2	Cytoplasm	other
0.768	A_68_P32704838	IRS4	insulin receptor substrate 4	Cytoplasm	other
1.455	A_68_P29130692	IRX1	iroquois homeobox 1	Nucleus	transcription regulator
1.427	A_68_P29130693	IRX1	iroquois homeobox 1	Nucleus	transcription regulator
0.877	A_68_P29130691	IRX1	iroquois homeobox 1	Nucleus	transcription regulator
0.754	A_68_P29130689	IRX1	iroquois homeobox 1	Nucleus	transcription regulator
1.054	A_68_P29138656	IRX4	iroquois homeobox 4	Nucleus	transcription regulator
1.032	A_68_P29138655	IRX4	iroquois homeobox 4	Nucleus	transcription regulator
1.363	A_68_P26065124	IRX5	iroquois homeobox 5	Nucleus	transcription regulator
1.049	A_68_P26065123	IRX5	iroquois homeobox 5	Nucleus	transcription regulator
0.841	A_68_P26065118	IRX5	iroquois homeobox 5	Nucleus	transcription regulator
0.762	A_68_P26065148	IRX5	iroquois homeobox 5	Nucleus	transcription regulator
0.955	A_68_P26067120	IRX6	iroquois homeobox 6	Nucleus	transcription regulator
0.841	A_68_P26067119	IRX6	iroquois homeobox 6	Nucleus	transcription regulator
0.784	A_68_P29081485	ISCA1L	iron-sulfur cluster assembly 1 homolog (S. cerevisiae)-like	Cytoplasm	other
0.765	A_68_P26531883	ISL2	ISL LIM homeobox 2	Nucleus	transcription regulator
1.209	A_68_P26546333	ISLR2	immunoglobulin superfamily containing leucine-rich repeat 2	Unknown	other
1.07	A_68_P26546337	ISLR2	immunoglobulin superfamily containing leucine-rich repeat 2	Unknown	other
1.009	A_68_P26546332	ISLR2	immunoglobulin superfamily containing leucine-rich repeat 2	Unknown	other
0.911	A_68_P26546362	ISLR2	immunoglobulin superfamily containing leucine-rich repeat 2	Unknown	other
0.76	A_68_P26546339	ISLR2	immunoglobulin superfamily containing leucine-rich repeat 2	Unknown	other
0.771	A_68_P24618419	ISY1	ISY1 splicing factor homolog (S. cerevisiae)	Nucleus	other
1.804	A_68_P28036513	ITGA3	integrin, alpha 3 (antigen CD49C, alpha 3 subunit of VLA-3 receptor)	Plasma Membrane	other
1.664	A_68_P28036515	ITGA3	integrin, alpha 3 (antigen CD49C, alpha 3 subunit of VLA-3 receptor)	Plasma Membrane	other
0.999	A_68_P28036507	ITGA3	integrin, alpha 3 (antigen CD49C, alpha 3 subunit of VLA-3 receptor)	Plasma Membrane	other
0.83	A_68_P21321481	ITGA6	integrin, alpha 6	Plasma Membrane	other
1.786	A_68_P26867372	ITGA9	integrin, alpha 9	Plasma Membrane	other
1.247	A_68_P28156582	ITGB4	integrin, beta 4	Plasma Membrane	transmembrane receptor
1.489	A_68_P28693229	ITPK1	inositol 1,3,4-triphosphate 5/6 kinase	Unknown	kinase
1.902	A_68_P25016216	ITPKC	inositol 1,4,5-trisphosphate 3-kinase C	Cytoplasm	kinase
1.214	A_68_P31113976	ITPR3	inositol 1,4,5-triphosphate receptor, type 3	Cytoplasm	ion channel
0.859	A_68_P31113971	ITPR3	inositol 1,4,5-triphosphate receptor, type 3	Cytoplasm	ion channel
1.626	A_68_P32152777	ITPRIP	inositol 1,4,5-triphosphate receptor interacting protein	Unknown	other
1.058	A_68_P32152776	ITPRIP	inositol 1,4,5-triphosphate receptor interacting protein	Unknown	other
0.825	A_68_P25458542	ITPRIPL2	inositol 1,4,5-triphosphate receptor interacting protein-like 2	Unknown	other
0.757	A_68_P25458540	ITPRIPL2	inositol 1,4,5-triphosphate receptor interacting protein-like 2	Unknown	other
0.745	A_68_P25458541	ITPRIPL2	inositol 1,4,5-triphosphate receptor interacting protein-like 2	Unknown	other
0.768	A_68_P31601051	IWS1	IWS1 homolog (S. cerevisiae)	Nucleus	enzyme
0.892	A_68_P21666858	JAG1	jagged 1 (Alagille syndrome)	Extracellular Space	growth factor
0.829	A_68_P23611440	JAKMIP1	janus kinase and microtubule interacting protein 1	Cytoplasm	other
1.152	A_68_P26374355	JAM3	junctional adhesion molecule 3	Plasma Membrane	other
1.358	A_68_P28997650	JARID2	jumonji, AT rich interactive domain 2	Nucleus	transcription regulator
1.026	A_68_P28997649	JARID2	jumonji, AT rich interactive domain 2	Nucleus	transcription regulator
1.232	A_68_P21572764	JMJD7-PLA2G4B	JMJD7-PLA2G4B readthrough transcript	Cytoplasm	enzyme
1.167	A_68_P26228656	JPH3	junctophilin 3	Plasma Membrane	other
1.086	A_68_P26228657	JPH3	junctophilin 3	Plasma Membrane	other
0.981	A_68_P22324051	JTB	jumping translocation breakpoint	Plasma Membrane	other
1.999	A_68_P23120708	JUN	jun oncogene	Nucleus	transcription regulator
1.725	A_68_P23120707	JUN	jun oncogene	Nucleus	transcription regulator
1.441	A_68_P26022964	JUNB	jun B proto-oncogene	Nucleus	transcription regulator
0.904	A_68_P25953464	JUND	jun D proto-oncogene	Nucleus	transcription regulator
1.382	A_68_P28067849	JUP	junction plakoglobin	Plasma Membrane	other
1.348	A_68_P28067848	JUP	junction plakoglobin	Plasma Membrane	other
0.823	A_68_P31150612	KANK3	KN motif and ankyrin repeat domains 3	Unknown	other
0.931	A_68_P31244139	KAT2B	K(lysine) acetyltransferase 2B	Nucleus	transcription regulator
0.803	A_68_P26920441	KATNA1	katanin p60 (ATPase-containing) subunit A 1	Cytoplasm	enzyme
0.839	A_68_P24182267	KATNAL1	katanin p60 subunit A-like 1	Unknown	enzyme
0.746	A_68_P24182268	KATNAL1	katanin p60 subunit A-like 1	Unknown	enzyme
0.966	A_68_P32136304	KAZALD1	Kazal-type serine peptidase inhibitor domain 1	Extracellular Space	other
0.828	A_68_P32136351	KAZALD1	Kazal-type serine peptidase inhibitor domain 1	Extracellular Space	other
0.797	A_68_P32136352	KAZALD1	Kazal-type serine peptidase inhibitor domain 1	Extracellular Space	other
1.766	A_68_P24660677	KBTBD8	kelch repeat and BTB (POZ) domain containing 8	Unknown	other
0.867	A_68_P24660675	KBTBD8	kelch repeat and BTB (POZ) domain containing 8	Unknown	other
0.757	A_68_P24660674	KBTBD8	kelch repeat and BTB (POZ) domain containing 8	Unknown	other
0.755	A_68_P22404199	KCNA2	potassium voltage-gated channel, shaker-related subfamily, member 2	Plasma Membrane	ion channel
1.189	A_68_P24828618	KCNA6	potassium voltage-gated channel, shaker-related subfamily, member 6	Plasma Membrane	ion channel
0.791	A_68_P27894379	KCNAB3	potassium voltage-gated channel, shaker-related subfamily, beta member 3	Plasma Membrane	ion channel
0.749	A_68_P27894380	KCNAB3	potassium voltage-gated channel, shaker-related subfamily, beta member 3	Plasma Membrane	ion channel
1.402	A_68_P22406472	KCNC4	potassium voltage-gated channel, Shaw-related subfamily, member 4	Plasma Membrane	ion channel
1.095	A_68_P24284101	KCND2	potassium voltage-gated channel, Shal-related subfamily, member 2	Plasma Membrane	ion channel
0.799	A_68_P32707352	KCNE1L	KCNE1-like	Plasma Membrane	ion channel
0.951	A_68_P21840390	KCNG1	potassium voltage-gated channel, subfamily G, member 1	Plasma Membrane	ion channel
0.923	A_68_P21840391	KCNG1	potassium voltage-gated channel, subfamily G, member 1	Plasma Membrane	ion channel
0.923	A_68_P21840389	KCNG1	potassium voltage-gated channel, subfamily G, member 1	Plasma Membrane	ion channel
0.879	A_68_P21840417	KCNG1	potassium voltage-gated channel, subfamily G, member 1	Plasma Membrane	ion channel
0.762	A_68_P21840415	KCNG1	potassium voltage-gated channel, subfamily G, member 1	Plasma Membrane	ion channel
0.81	A_68_P21233127	KCNJ3	potassium inwardly-rectifying channel, subfamily J, member 3	Plasma Membrane	ion channel
0.928	A_68_P30984748	KCNJ6	potassium inwardly-rectifying channel, subfamily J, member 6	Plasma Membrane	ion channel
0.764	A_68_P24905345	KCNJ8	potassium inwardly-rectifying channel, subfamily J, member 8	Plasma Membrane	ion channel
0.954	A_68_P28679268	KCNK13	potassium channel, subfamily K, member 13	Plasma Membrane	ion channel
2.263	A_68_P27475783	KCNMB4	potassium large conductance calcium-activated channel, subfamily M, beta member 4	Plasma Membrane	ion channel	tedisamil
1.866	A_68_P27475782	KCNMB4	potassium large conductance calcium-activated channel, subfamily M, beta member 4	Plasma Membrane	ion channel	tedisamil
0.916	A_68_P31672406	KCNN2	potassium intermediate/small conductance calcium-activated channel, subfamily N, member 2	Plasma Membrane	ion channel
1.235	A_68_P25599906	KCNQ1	potassium voltage-gated channel, KQT-like subfamily, member 1	Plasma Membrane	ion channel
0.894	A_68_P25599898	KCNQ1	potassium voltage-gated channel, KQT-like subfamily, member 1	Plasma Membrane	ion channel
1.988	A_68_P23253014	KCNQ4	potassium voltage-gated channel, KQT-like subfamily, member 4	Plasma Membrane	ion channel
0.782	A_68_P23252659	KCNQ4	potassium voltage-gated channel, KQT-like subfamily, member 4	Plasma Membrane	ion channel
1.013	A_68_P20080970	KCNQ5	potassium voltage-gated channel, KQT-like subfamily, member 5	Plasma Membrane	ion channel
0.9	A_68_P20080978	KCNQ5	potassium voltage-gated channel, KQT-like subfamily, member 5	Plasma Membrane	ion channel
0.866	A_68_P20080977	KCNQ5	potassium voltage-gated channel, KQT-like subfamily, member 5	Plasma Membrane	ion channel
1.043	A_68_P28236788	KCNS3	potassium voltage-gated channel, delayed-rectifier, subfamily S, member 3	Plasma Membrane	ion channel
0.932	A_68_P28236787	KCNS3	potassium voltage-gated channel, delayed-rectifier, subfamily S, member 3	Plasma Membrane	ion channel
0.826	A_68_P31515577	KCTD1	potassium channel tetramerisation domain containing 1	Unknown	other
1.758	A_68_P27897676	KCTD11	potassium channel tetramerisation domain containing 11	Cytoplasm	other
1.121	A_68_P27897677	KCTD11	potassium channel tetramerisation domain containing 11	Cytoplasm	other
0.893	A_68_P25044858	KCTD15	potassium channel tetramerisation domain containing 15	Unknown	ion channel
2.475	A_68_P20923467	KCTD3	potassium channel tetramerisation domain containing 3	Unknown	ion channel
0.897	A_68_P24092361	KCTD7	potassium channel tetramerisation domain containing 7	Unknown	ion channel
0.761	A_68_P24092360	KCTD7	potassium channel tetramerisation domain containing 7	Unknown	ion channel
0.83	A_68_P23777452	KCTD8	potassium channel tetramerisation domain containing 8	Unknown	other
1.014	A_68_P31614617	KDM3B	lysine (K)-specific demethylase 3B	Nucleus	other
1.577	A_68_P23019856	KDM4C	lysine (K)-specific demethylase 4C	Nucleus	other
0.757	A_68_P23019855	KDM4C	lysine (K)-specific demethylase 4C	Nucleus	other
0.839	A_68_P32281774	KDM6A	lysine (K)-specific demethylase 6A	Nucleus	other
0.917	A_68_P27894944	KDM6B	lysine (K)-specific demethylase 6B	Unknown	other
0.858	A_68_P27894949	KDM6B	lysine (K)-specific demethylase 6B	Unknown	other
1.572	A_68_P30568283	KIAA0146	KIAA0146	Unknown	other
0.768	A_68_P26158466	KIAA0174	KIAA0174	Unknown	other
1.221	A_68_P26220863	KIAA0182	KIAA0182	Unknown	other
1.057	A_68_P26220864	KIAA0182	KIAA0182	Unknown	other
0.872	A_68_P26220856	KIAA0182	KIAA0182	Unknown	other
0.759	A_68_P26220846	KIAA0182	KIAA0182	Unknown	other
0.794	A_68_P28155140	KIAA0195	KIAA0195	Unknown	other
1.969	A_68_P28752031	KIAA0284	KIAA0284	Unknown	other
1.596	A_68_P28752032	KIAA0284	KIAA0284	Unknown	other
1.242	A_68_P28752030	KIAA0284	KIAA0284	Unknown	other
1.016	A_68_P30560720	KIAA0430	KIAA0430	Unknown	other
1.112	A_68_P25496230	KIAA0556	KIAA0556	Extracellular Space	other
0.875	A_68_P23699207	KIAA0746	KIAA0746 protein	Unknown	other
1.883	A_68_P31305849	KIAA0802	KIAA0802	Unknown	other
0.977	A_68_P25949487	KIAA0892	KIAA0892	Unknown	other
0.756	A_68_P25949488	KIAA0892	KIAA0892	Unknown	other
0.913	A_68_P26351734	KIAA0895	KIAA0895	Unknown	other
1.227	A_68_P22315111	KIAA0907	KIAA0907	Unknown	other
1.143	A_68_P22315113	KIAA0907	KIAA0907	Unknown	other
0.916	A_68_P22315107	KIAA0907	KIAA0907	Unknown	other
1.982	A_68_P29448500	KIAA0913	KIAA0913	Unknown	other
0.899	A_68_P29448496	KIAA0913	KIAA0913	Unknown	other
0.831	A_68_P24388787	KIAA1147	KIAA1147	Unknown	other
0.9	A_68_P22862459	KIAA1161	KIAA1161	Unknown	other
2.204	A_68_P25286561	KIAA1199	KIAA1199	Unknown	other
2.002	A_68_P25286562	KIAA1199	KIAA1199	Unknown	other
1.956	A_68_P25286563	KIAA1199	KIAA1199	Unknown	other
1.044	A_68_P21782722	KIAA1219	KIAA1219	Unknown	other
0.884	A_68_P21782723	KIAA1219	KIAA1219	Unknown	other
2.034	A_68_P28091095	KIAA1267	KIAA1267	Nucleus	other
1.423	A_68_P28091093	KIAA1267	KIAA1267	Nucleus	other
1.361	A_68_P28091094	KIAA1267	KIAA1267	Nucleus	other
0.824	A_68_P25834613	KIAA1430	KIAA1430	Unknown	other
1.852	A_68_P30350781	KIAA1688	KIAA1688 protein	Nucleus	other
1.036	A_68_P30350778	KIAA1688	KIAA1688 protein	Nucleus	other
0.956	A_68_P30350779	KIAA1688	KIAA1688 protein	Nucleus	other
0.752	A_68_P30350230	KIAA1688	KIAA1688 protein	Nucleus	other
0.914	A_68_P28613116	KIAA1737	KIAA1737	Unknown	other
1.251	A_68_P23391468	KIAA2013	KIAA2013	Unknown	other
1.197	A_68_P23391469	KIAA2013	KIAA2013	Unknown	other
1.336	A_68_P32095251	KIF11	kinesin family member 11	Nucleus	other
0.96	A_68_P32095250	KIF11	kinesin family member 11	Nucleus	other
0.881	A_68_P21514473	KIF18A	kinesin family member 18A	Cytoplasm	other
0.765	A_68_P28082319	KIF18B	kinesin family member 18B	Unknown	other
0.855	A_68_P27902204	KIF1C	kinesin family member 1C	Cytoplasm	other
2.029	A_68_P32082885	KIF20B	kinesin family member 20B	Nucleus	enzyme
1.97	A_68_P32082884	KIF20B	kinesin family member 20B	Nucleus	enzyme
1.459	A_68_P28748151	KIF26A	kinesin family member 26A	Unknown	other
1.108	A_68_P20864313	KIF26B	kinesin family member 26B	Unknown	other
0.822	A_68_P20864296	KIF26B	kinesin family member 26B	Unknown	other
1.693	A_68_P27805432	KIF3A	kinesin family member 3A	Cytoplasm	other
1.498	A_68_P27805431	KIF3A	kinesin family member 3A	Cytoplasm	other
1.191	A_68_P28194745	KIF3C	kinesin family member 3C	Cytoplasm	other
1.031	A_68_P27534886	KIF5A	kinesin family member 5A	Cytoplasm	transporter
0.924	A_68_P27534775	KIF5A	kinesin family member 5A	Cytoplasm	transporter
0.88	A_68_P27534776	KIF5A	kinesin family member 5A	Cytoplasm	transporter
0.823	A_68_P27534774	KIF5A	kinesin family member 5A	Cytoplasm	transporter
0.797	A_68_P27534884	KIF5A	kinesin family member 5A	Cytoplasm	transporter
1.494	A_68_P20998755	KIN	KIN, antigenic determinant of recA protein homolog (mouse)	Nucleus	other
1.322	A_68_P20998754	KIN	KIN, antigenic determinant of recA protein homolog (mouse)	Nucleus	other
1.737	A_68_P25031591	KIRREL2	kin of IRRE like 2 (Drosophila)	Unknown	other
0.869	A_68_P25031592	KIRREL2	kin of IRRE like 2 (Drosophila)	Unknown	other
0.904	A_68_P31927051	KLC2	kinesin light chain 2	Cytoplasm	other
0.877	A_68_P31927048	KLC2	kinesin light chain 2	Cytoplasm	other
0.785	A_68_P25174118	KLF13	Kruppel-like factor 13	Nucleus	transcription regulator
0.908	A_68_P23752946	KLF3	Kruppel-like factor 3 (basic)	Nucleus	transcription regulator
1.418	A_68_P22934416	KLF4	Kruppel-like factor 4 (gut)	Nucleus	transcription regulator
1.082	A_68_P22934417	KLF4	Kruppel-like factor 4 (gut)	Nucleus	transcription regulator
0.92	A_68_P22934415	KLF4	Kruppel-like factor 4 (gut)	Nucleus	transcription regulator
0.807	A_68_P28798860	KLF6	Kruppel-like factor 6	Nucleus	transcription regulator
0.753	A_68_P20290945	KLF7	Kruppel-like factor 7 (ubiquitous)	Nucleus	transcription regulator
1.631	A_68_P24332082	KLHDC10	kelch domain containing 10	Unknown	other
0.774	A_68_P24332085	KLHDC10	kelch domain containing 10	Unknown	other
1.874	A_68_P28513756	KLHDC2	kelch domain containing 2	Cytoplasm	other
1.783	A_68_P28513757	KLHDC2	kelch domain containing 2	Cytoplasm	other
0.981	A_68_P28513752	KLHDC2	kelch domain containing 2	Cytoplasm	other
1.115	A_68_P28068268	KLHL11	kelch-like 11 (Drosophila)	Unknown	other
1.765	A_68_P20633480	KLHL12	kelch-like 12 (Drosophila)	Unknown	other
0.887	A_68_P20633478	KLHL12	kelch-like 12 (Drosophila)	Unknown	other
0.793	A_68_P31545953	KLHL14	kelch-like 14 (Drosophila)	Unknown	other
0.788	A_68_P25242046	KLHL25	kelch-like 25 (Drosophila)	Cytoplasm	other
1.019	A_68_P25951935	KLHL26	kelch-like 26 (Drosophila)	Unknown	other
1.266	A_68_P24426866	KRBA1	KRAB-A domain containing 1	Unknown	other
1.025	A_68_P24426868	KRBA1	KRAB-A domain containing 1	Unknown	other
0.866	A_68_P27562401	KREMEN1	kringle containing transmembrane protein 1	Plasma Membrane	other
0.777	A_68_P31093377	KREMEN2	kringle containing transmembrane protein 2	Unknown	other
0.958	A_68_P23447098	KRIT1	KRIT1, ankyrin repeat containing	Plasma Membrane	other
1.593	A_68_P28066377	KRT19	keratin 19	Cytoplasm	other
1.081	A_68_P28066378	KRT19	keratin 19	Cytoplasm	other
1.061	A_68_P28066376	KRT19	keratin 19	Cytoplasm	other
0.898	A_68_P27947413	KSR1	kinase suppressor of ras 1	Cytoplasm	kinase
0.922	A_68_P28516077	L2HGDH	L-2-hydroxyglutarate dehydrogenase	Cytoplasm	enzyme
1.261	A_68_P30379092	L3MBTL2	l(3)mbt-like 2 (Drosophila)	Nucleus	transcription regulator
0.788	A_68_P21902326	LAMA5	laminin, alpha 5	Extracellular Space	other
1.307	A_68_P28330140	LAMB1	laminin, beta 1	Extracellular Space	other
0.752	A_68_P28330138	LAMB1	laminin, beta 1	Extracellular Space	other
1.106	A_68_P20725327	LAMC2	laminin, gamma 2	Extracellular Space	other
0.974	A_68_P24479791	LANCL2	LanC lantibiotic synthetase component C-like 2 (bacterial)	Plasma Membrane	other
0.898	A_68_P25965614	LARGE	like-glycosyltransferase	Cytoplasm	enzyme
1.062	A_68_P22082254	LARP2	La ribonucleoprotein domain family, member 2	Unknown	other
0.912	A_68_P22082252	LARP2	La ribonucleoprotein domain family, member 2	Unknown	other
1.046	A_68_P26894506	LARS2	leucyl-tRNA synthetase 2, mitochondrial	Cytoplasm	enzyme
0.904	A_68_P26894505	LARS2	leucyl-tRNA synthetase 2, mitochondrial	Cytoplasm	enzyme
1.438	A_68_P21305451	LASS6	LAG1 homolog, ceramide synthase 6	Nucleus	transcription regulator
0.962	A_68_P21305450	LASS6	LAG1 homolog, ceramide synthase 6	Nucleus	transcription regulator
1.514	A_68_P31343006	LBH	limb bud and heart development homolog (mouse)	Nucleus	transcription regulator
2.181	A_68_P24591362	LBX2	ladybird homeobox 2	Nucleus	transcription regulator
1.694	A_68_P24591363	LBX2	ladybird homeobox 2	Nucleus	transcription regulator
0.821	A_68_P30991544	LCA5L	Leber congenital amaurosis 5-like	Unknown	other
1.061	A_68_P31344185	LCLAT1	lysocardiolipin acyltransferase 1	Unknown	enzyme
1.705	A_68_P25484149	LCMT1	leucine carboxyl methyltransferase 1	Unknown	enzyme
1.139	A_68_P25484150	LCMT1	leucine carboxyl methyltransferase 1	Unknown	enzyme
2.014	A_68_P25101649	LDHA	lactate dehydrogenase A	Cytoplasm	enzyme
1.135	A_68_P22530166	LEF1	lymphoid enhancer-binding factor 1	Nucleus	transcription regulator
0.95	A_68_P22530173	LEF1	lymphoid enhancer-binding factor 1	Nucleus	transcription regulator
0.763	A_68_P22530171	LEF1	lymphoid enhancer-binding factor 1	Nucleus	transcription regulator
0.785	A_68_P31114987	LEMD2	LEM domain containing 2	Unknown	other
1.932	A_68_P24947985	LENG9	leukocyte receptor cluster (LRC) member 9	Unknown	other
1.519	A_68_P24947984	LENG9	leukocyte receptor cluster (LRC) member 9	Unknown	other
0.991	A_68_P26644016	LEO1	Leo1, Paf1/RNA polymerase II complex component, homolog (S. cerevisiae)	Unknown	other
0.988	A_68_P30619234	LEPREL1	leprecan-like 1	Unknown	enzyme
1.958	A_68_P24817391	LEPREL2	leprecan-like 2	Nucleus	enzyme
0.848	A_68_P30485951	LETMD1	LETM1 domain containing 1	Plasma Membrane	other
1.267	A_68_P24142214	LFNG	LFNG O-fucosylpeptide 3-beta-N-acetylglucosaminyltransferase	Cytoplasm	enzyme
0.838	A_68_P24142216	LFNG	LFNG O-fucosylpeptide 3-beta-N-acetylglucosaminyltransferase	Cytoplasm	enzyme
0.754	A_68_P24142217	LFNG	LFNG O-fucosylpeptide 3-beta-N-acetylglucosaminyltransferase	Cytoplasm	enzyme
1.195	A_68_P27470612	LGR5	leucine-rich repeat-containing G protein-coupled receptor 5	Plasma Membrane	G-protein coupled receptor
0.88	A_68_P29232479	LHFPL2	lipoma HMGIC fusion partner-like 2	Unknown	enzyme
0.817	A_68_P29233348	LHFPL2	lipoma HMGIC fusion partner-like 2	Unknown	enzyme
1.268	A_68_P21077040	LHX3	LIM homeobox 3	Nucleus	transcription regulator
1.147	A_68_P21077006	LHX3	LIM homeobox 3	Nucleus	transcription regulator
1.481	A_68_P24038641	LHX5	LIM homeobox 5	Nucleus	transcription regulator
0.944	A_68_P21137725	LHX6	LIM homeobox 6	Nucleus	transcription regulator
0.835	A_68_P21137829	LHX6	LIM homeobox 6	Nucleus	transcription regulator
0.818	A_68_P22661992	LHX8	LIM homeobox 8	Nucleus	transcription regulator
1.029	A_68_P20659552	LHX9	LIM homeobox 9	Nucleus	transcription regulator
1.019	A_68_P20659551	LHX9	LIM homeobox 9	Nucleus	transcription regulator
0.933	A_68_P20659550	LHX9	LIM homeobox 9	Nucleus	transcription regulator
0.846	A_68_P24112800	LIMK1	LIM domain kinase 1	Cytoplasm	kinase
0.84	A_68_P25092720	LIN7B	lin-7 homolog B (C. elegans)	Cytoplasm	other
0.76	A_68_P20147267	LINCR	neuralized homolog 3 (Drosophila) pseudogene	Unknown	other
1.192	A_68_P26537259	LINGO1	leucine rich repeat and Ig domain containing 1	Unknown	other
0.836	A_68_P26537272	LINGO1	leucine rich repeat and Ig domain containing 1	Unknown	other
0.773	A_68_P26537258	LINGO1	leucine rich repeat and Ig domain containing 1	Unknown	other
0.931	A_68_P31834168	LIPG	lipase, endothelial	Extracellular Space	enzyme
0.854	A_68_P31834171	LIPG	lipase, endothelial	Extracellular Space	enzyme
1.204	A_68_P28155819	LLGL2	lethal giant larvae homolog 2 (Drosophila)	Cytoplasm	other
1.132	A_68_P28155821	LLGL2	lethal giant larvae homolog 2 (Drosophila)	Cytoplasm	other
0.962	A_68_P28155553	LLGL2	lethal giant larvae homolog 2 (Drosophila)	Cytoplasm	other
2.17	A_68_P29054564	LMAN2	lectin, mannose-binding 2	Cytoplasm	transporter
2.136	A_68_P29054563	LMAN2	lectin, mannose-binding 2	Cytoplasm	transporter
1.601	A_68_P29054562	LMAN2	lectin, mannose-binding 2	Cytoplasm	transporter
0.917	A_68_P29054561	LMAN2	lectin, mannose-binding 2	Cytoplasm	transporter
1.342	A_68_P22314008	LMNA	lamin A/C	Nucleus	other
0.936	A_68_P25406578	LMO1	LIM domain only 1 (rhombotin 1)	Nucleus	transcription regulator
1.151	A_68_P24159376	LMTK2	lemur tyrosine kinase 2	Unknown	kinase
0.763	A_68_P24171747	LNX2	ligand of numb-protein X 2	Unknown	other
1.841	A_68_P27495998	LOC100128533	similar to hCG2013595	Unknown	other
1.897	A_68_P28577491	LOC100130174	hypothetical LOC100130174	Unknown	other
1.651	A_68_P28577477	LOC100130174	hypothetical LOC100130174	Unknown	other
1.399	A_68_P24155678	LOC100131017	zinc finger protein 316	Unknown	other
1.087	A_68_P24155677	LOC100131017	zinc finger protein 316	Unknown	other
1.059	A_68_P24155676	LOC100131017	zinc finger protein 316	Unknown	other
1.019	A_68_P21565620	LOC100131244	similar to kinase D-interacting substrate 220	Unknown	other
0.816	A_68_P31151238	LOC100131863	ribosomal protein S18 pseudogene 5	Cytoplasm	other
1.506	A_68_P32384237	LOC347475	UPF0625 coiled-coil domain-containing protein ENSP00000359845	Unknown	other
0.922	A_68_P23219033	LOC388630	UPF0632 protein A	Unknown	other
1.461	A_68_P24973687	LOC646862	similar to hCG2040535	Unknown	other
1.085	A_68_P24973686	LOC646862	similar to hCG2040535	Unknown	other
0.803	A_68_P31939722	LOC65998	hypothetical protein LOC65998	Unknown	other
0.75	A_68_P31939721	LOC65998	hypothetical protein LOC65998	Unknown	other
0.965	A_68_P27798066	LOC728622	similar to S-phase kinase-associated protein 1A (p19A)	Unknown	other
0.78	A_68_P27798062	LOC728622	similar to S-phase kinase-associated protein 1A (p19A)	Unknown	other
0.806	A_68_P31257381	LONP1	lon peptidase 1, mitochondrial	Cytoplasm	peptidase
1.784	A_68_P26030505	LONP2	lon peptidase 2, peroxisomal	Cytoplasm	peptidase
1.525	A_68_P26030504	LONP2	lon peptidase 2, peroxisomal	Cytoplasm	peptidase
0.767	A_68_P22951801	LPAR1	lysophosphatidic acid receptor 1	Plasma Membrane	G-protein coupled receptor
1.251	A_68_P23842570	LPHN3	latrophilin 3	Plasma Membrane	G-protein coupled receptor
1.186	A_68_P23842571	LPHN3	latrophilin 3	Plasma Membrane	G-protein coupled receptor
0.777	A_68_P23842569	LPHN3	latrophilin 3	Plasma Membrane	G-protein coupled receptor
2.063	A_68_P22281941	LRAT	lecithin retinol acyltransferase (phosphatidylcholine--retinol O-acyltransferase)	Cytoplasm	enzyme
2.05	A_68_P22281942	LRAT	lecithin retinol acyltransferase (phosphatidylcholine--retinol O-acyltransferase)	Cytoplasm	enzyme
1.075	A_68_P29725071	LRCH1	leucine-rich repeats and calponin homology (CH) domain containing 1	Unknown	other
0.772	A_68_P25022019	LRFN1	leucine rich repeat and fibronectin type III domain containing 1	Nucleus	other
0.993	A_68_P24658382	LRIG1	leucine-rich repeats and immunoglobulin-like domains 1	Extracellular Space	other
0.942	A_68_P21309975	LRP2	low density lipoprotein-related protein 2	Plasma Membrane	transporter
0.938	A_68_P21309974	LRP2	low density lipoprotein-related protein 2	Plasma Membrane	transporter
0.814	A_68_P26655073	LRRC1	leucine rich repeat containing 1	Cytoplasm	other
0.796	A_68_P26655070	LRRC1	leucine rich repeat containing 1	Cytoplasm	other
0.882	A_68_P28886524	LRRC16A	leucine rich repeat containing 16A	Unknown	enzyme
0.846	A_68_P28886518	LRRC16A	leucine rich repeat containing 16A	Unknown	enzyme
0.787	A_68_P28886516	LRRC16A	leucine rich repeat containing 16A	Unknown	enzyme
1.53	A_68_P26826864	LRRC2	leucine rich repeat containing 2	Unknown	other
1.407	A_68_P26826865	LRRC2	leucine rich repeat containing 2	Unknown	other
1.221	A_68_P30350165	LRRC24 (includes EG:441381)	leucine rich repeat containing 24	Unknown	other
0.866	A_68_P30350167	LRRC24 (includes EG:441381)	leucine rich repeat containing 24	Unknown	other
1.535	A_68_P25576399	LRRC27	leucine rich repeat containing 27	Unknown	other
0.916	A_68_P26133048	LRRC29	leucine rich repeat containing 29	Unknown	enzyme
0.879	A_68_P26133049	LRRC29	leucine rich repeat containing 29	Unknown	enzyme
0.838	A_68_P30651244	LRRC33	leucine rich repeat containing 33	Unknown	other
1.592	A_68_P22666541	LRRC44	leucine-rich repeats and IQ motif containing 3	Unknown	other
1.474	A_68_P28186325	LRRC45	leucine rich repeat containing 45	Unknown	other
1.045	A_68_P23428422	LRRC47	leucine rich repeat containing 47	Unknown	other
1.047	A_68_P25087546	LRRC4B	leucine rich repeat containing 4B	Unknown	other
0.843	A_68_P24427997	LRRC61	leucine rich repeat containing 61	Unknown	other
1.185	A_68_P24994038	LRRC68 (includes EG:284352)	leucine rich repeat containing 68	Unknown	other
0.773	A_68_P24994037	LRRC68 (includes EG:284352)	leucine rich repeat containing 68	Unknown	other
0.804	A_68_P22686351	LRRC7	leucine rich repeat containing 7	Plasma Membrane	other
1.004	A_68_P24563520	LRRTM1	leucine rich repeat transmembrane neuronal 1	Unknown	other
0.959	A_68_P24563519	LRRTM1	leucine rich repeat transmembrane neuronal 1	Unknown	other
0.747	A_68_P24563517	LRRTM1	leucine rich repeat transmembrane neuronal 1	Unknown	other
1.131	A_68_P21900916	LSM14B	LSM14B, SCD6 homolog B (S. cerevisiae)	Unknown	other
0.966	A_68_P24639527	LSM3	LSM3 homolog, U6 small nuclear RNA associated (S. cerevisiae)	Nucleus	other
0.76	A_68_P27894827	LSMD1	LSM domain containing 1	Unknown	other
1.468	A_68_P27353693	LTA4H	leukotriene A4 hydrolase	Cytoplasm	enzyme
1.246	A_68_P27353692	LTA4H	leukotriene A4 hydrolase	Cytoplasm	enzyme
1.803	A_68_P31158189	LTB	lymphotoxin beta (TNF superfamily, member 3)	Extracellular Space	cytokine
1.655	A_68_P31158190	LTB	lymphotoxin beta (TNF superfamily, member 3)	Extracellular Space	cytokine
0.935	A_68_P31354406	LTBP1	latent transforming growth factor beta binding protein 1	Extracellular Space	other
0.863	A_68_P27787509	LTC4S	leukotriene C4 synthase	Cytoplasm	enzyme
0.892	A_68_P31109170	LUC7L	LUC7-like (S. cerevisiae)	Cytoplasm	other
2.351	A_68_P24377903	LUC7L2	LUC7-like 2 (S. cerevisiae)	Unknown	other
1.923	A_68_P22210127	LXN	latexin	Cytoplasm	other
1.334	A_68_P22210124	LXN	latexin	Cytoplasm	other
1.294	A_68_P22210128	LXN	latexin	Cytoplasm	other
1.2	A_68_P22210126	LXN	latexin	Cytoplasm	other
0.785	A_68_P21258085	LY75	lymphocyte antigen 75	Plasma Membrane	other
1.29	A_68_P26021261	LYL1	lymphoblastic leukemia derived sequence 1	Nucleus	other
1.176	A_68_P26021286	LYL1	lymphoblastic leukemia derived sequence 1	Nucleus	other
0.766	A_68_P29177064	LYSMD3	LysM, putative peptidoglycan-binding, domain containing 3	Unknown	other
1.019	A_68_P23400758	LZIC	leucine zipper and CTNNBIP1 domain containing	Unknown	other
1.017	A_68_P22303235	MAB21L2	mab-21-like 2 (C. elegans)	Unknown	other
0.789	A_68_P22303237	MAB21L2	mab-21-like 2 (C. elegans)	Unknown	other
1.404	A_68_P31937594	MACROD1	MACRO domain containing 1	Cytoplasm	other
0.968	A_68_P31937499	MACROD1	MACRO domain containing 1	Cytoplasm	other
1.773	A_68_P24517581	MAD2L1	MAD2 mitotic arrest deficient-like 1 (yeast)	Nucleus	other
0.986	A_68_P23588230	MAEA	macrophage erythroblast attacher	Plasma Membrane	other
0.814	A_68_P23588229	MAEA	macrophage erythroblast attacher	Plasma Membrane	other
0.77	A_68_P23588228	MAEA	macrophage erythroblast attacher	Plasma Membrane	other
1.258	A_68_P21794500	MAFB	v-maf musculoaponeurotic fibrosarcoma oncogene homolog B (avian)	Nucleus	other
0.956	A_68_P21794491	MAFB	v-maf musculoaponeurotic fibrosarcoma oncogene homolog B (avian)	Nucleus	other
1.626	A_68_P32579357	MAGEE1	melanoma antigen family E, 1	Plasma Membrane	other
0.817	A_68_P32579356	MAGEE1	melanoma antigen family E, 1	Plasma Membrane	other
[truncated: 1,882 more rows]

## Sheet: F6 Methyl
© 2000-2009 Ingenuity Systems, Inc. All rights reserved.
Table S1: List of probes with Standard deviation above 95th percentile in F6 Methyl mice
Standard deviation	Probe ID	Symbol	Entrez Gene Name	Location	Type(s)	Drug(s)		Total no. probes:	4996
1.899	A_68_P28073808	1700113I22RIK	RIKEN cDNA 1700113I22 gene	Unknown	other			Total no. unique genes:	3640
1.307	A_68_P28073806	1700113I22RIK	RIKEN cDNA 1700113I22 gene	Unknown	other
0.809	A_68_P23575370	2310016E02RIK	RIKEN cDNA 2310016E02 gene	Unknown	other
0.756	A_68_P31208846	2310039H08RIK	RIKEN cDNA 2310039H08 gene	Unknown	other
1.078	A_68_P23996383	2900026A02RIK	RIKEN cDNA 2900026A02 gene	Unknown	other
1.026	A_68_P23996382	2900026A02RIK	RIKEN cDNA 2900026A02 gene	Unknown	other
0.802	A_68_P23996379	2900026A02RIK	RIKEN cDNA 2900026A02 gene	Unknown	other
1.314	A_68_P28153582	4933422H20RIK	RIKEN cDNA 4933422H20 gene	Unknown	other
1.064	A_68_P28153581	4933422H20RIK	RIKEN cDNA 4933422H20 gene	Unknown	other
1.044	A_68_P28153579	4933422H20RIK	RIKEN cDNA 4933422H20 gene	Unknown	other
1.183	A_68_P24671349	A130022J15RIK	RIKEN cDNA A130022J15 gene	Extracellular Space	other
0.814	A_68_P21719087	A230067G21RIK	RIKEN cDNA A230067G21 gene	Unknown	other
0.883	A_68_P30387340	A4GALT	alpha 1,4-galactosyltransferase	Cytoplasm	enzyme
0.798	A_68_P23818781	AASDH	aminoadipate-semialdehyde dehydrogenase	Unknown	enzyme
1.458	A_68_P31096791	ABCA3	ATP-binding cassette, sub-family A (ABC1), member 3	Plasma Membrane	transporter
0.826	A_68_P24059297	ABCB9	ATP-binding cassette, sub-family B (MDR/TAP), member 9	Cytoplasm	transporter
1.859	A_68_P30561769	ABCC1	ATP-binding cassette, sub-family C (CFTR/MRP), member 1	Plasma Membrane	transporter
1.238	A_68_P30587616	ABCC5	ATP-binding cassette, sub-family C (CFTR/MRP), member 5	Plasma Membrane	transporter
1.78	A_68_P23542848	ABCF2	ATP-binding cassette, sub-family F (GCN20), member 2	Cytoplasm	transporter
1.136	A_68_P23542849	ABCF2	ATP-binding cassette, sub-family F (GCN20), member 2	Cytoplasm	transporter
0.79	A_68_P23542803	ABCF2	ATP-binding cassette, sub-family F (GCN20), member 2	Cytoplasm	transporter
0.758	A_68_P23542802	ABCF2	ATP-binding cassette, sub-family F (GCN20), member 2	Cytoplasm	transporter
0.849	A_68_P30588161	ABCF3	ATP-binding cassette, sub-family F (GCN20), member 3	Unknown	transporter
2.019	A_68_P31406133	ABCG5	ATP-binding cassette, sub-family G (WHITE), member 5	Plasma Membrane	transporter
1.41	A_68_P27938082	ABHD15	abhydrolase domain containing 15	Extracellular Space	other
1.232	A_68_P27938081	ABHD15	abhydrolase domain containing 15	Extracellular Space	other
0.799	A_68_P29387299	ABHD6	abhydrolase domain containing 6	Cytoplasm	enzyme
1.359	A_68_P27932869	ABR	active BCR-related gene	Unknown	other
0.756	A_68_P31833165	ACAA2	acetyl-Coenzyme A acyltransferase 2	Cytoplasm	enzyme
1.265	A_68_P26373430	ACAD8	acyl-Coenzyme A dehydrogenase family, member 8	Cytoplasm	enzyme
0.948	A_68_P23441278	ACAP3	ArfGAP with coiled-coil, ankyrin repeat and PH domains 3	Nucleus	transcription regulator
0.882	A_68_P31055160	ACAT2	acetyl-Coenzyme A acetyltransferase 2	Cytoplasm	enzyme
0.888	A_68_P20877468	ACBD3	acyl-Coenzyme A binding domain containing 3	Cytoplasm	other
1.396	A_68_P21061282	ACBD5	acyl-Coenzyme A binding domain containing 5	Unknown	other
0.997	A_68_P21061283	ACBD5	acyl-Coenzyme A binding domain containing 5	Unknown	other
0.822	A_68_P27958470	ACCN1	amiloride-sensitive cation channel 1, neuronal	Plasma Membrane	ion channel	amiloride, amiloride/hydrochlorothiazide
0.808	A_68_P23081888	ACER2	alkaline ceramidase 2	Unknown	other
0.749	A_68_P23081889	ACER2	alkaline ceramidase 2	Unknown	other
1.059	A_68_P28068585	ACLY	ATP citrate lyase	Cytoplasm	enzyme
0.973	A_68_P22855811	ACO1	aconitase 1, soluble	Cytoplasm	enzyme
0.84	A_68_P28595873	ACOT1 (includes EG:26897)	acyl-CoA thioesterase 1	Cytoplasm	enzyme
1.171	A_68_P29220222	ACOT12	acyl-CoA thioesterase 12	Cytoplasm	enzyme
0.777	A_68_P23417008	ACOT7	acyl-CoA thioesterase 7	Cytoplasm	enzyme
0.908	A_68_P28157942	ACOX1	acyl-Coenzyme A oxidase 1, palmitoyl	Cytoplasm	enzyme
0.894	A_68_P22353009	ACP6	acid phosphatase 6, lysophosphatidic	Cytoplasm	phosphatase
0.776	A_68_P26749722	ACPL2	acid phosphatase-like 2	Unknown	phosphatase
0.75	A_68_P26749721	ACPL2	acid phosphatase-like 2	Unknown	phosphatase
0.763	A_68_P32707835	ACSL4	acyl-CoA synthetase long-chain family member 4	Cytoplasm	enzyme
0.817	A_68_P21740322	ACSS1	acyl-CoA synthetase short-chain family member 1	Cytoplasm	enzyme
0.849	A_68_P26242182	ACTA1	actin, alpha 1, skeletal muscle	Cytoplasm	other
0.824	A_68_P26242184	ACTA1	actin, alpha 1, skeletal muscle	Cytoplasm	other
1.378	A_68_P28183975	ACTG1	actin, gamma 1	Cytoplasm	other
0.79	A_68_P28183973	ACTG1	actin, gamma 1	Cytoplasm	other
0.979	A_68_P28574816	ACTN1	actinin, alpha 1	Cytoplasm	other
1.085	A_68_P27630019	ACTR2	ARP2 actin-related protein 2 homolog (yeast)	Plasma Membrane	other
1.06	A_68_P27332753	ACTR6	ARP6 actin-related protein 6 homolog (yeast)	Unknown	transporter
1.115	A_68_P30490091	ACVR1B	activin A receptor, type IB	Plasma Membrane	kinase
0.793	A_68_P21199127	ACVR2A	activin A receptor, type IIA	Plasma Membrane	kinase
1.598	A_68_P26872166	ACVR2B	activin A receptor, type IIB	Plasma Membrane	kinase
0.922	A_68_P26872170	ACVR2B	activin A receptor, type IIB	Plasma Membrane	kinase
0.76	A_68_P26872174	ACVR2B	activin A receptor, type IIB	Plasma Membrane	kinase
1.164	A_68_P27680036	ACYP2	acylphosphatase 2, muscle type	Unknown	enzyme
0.822	A_68_P21814245	ADA	adenosine deaminase	Cytoplasm	enzyme	pentostatin, vidarabine
0.928	A_68_P26617799	ADAM10	ADAM metallopeptidase domain 10	Plasma Membrane	peptidase
0.9	A_68_P26617801	ADAM10	ADAM metallopeptidase domain 10	Plasma Membrane	peptidase
1.16	A_68_P28081368	ADAM11	ADAM metallopeptidase domain 11	Plasma Membrane	peptidase
0.934	A_68_P28081369	ADAM11	ADAM metallopeptidase domain 11	Plasma Membrane	peptidase
0.818	A_68_P30931270	ADAMTS1	ADAM metallopeptidase with thrombospondin type 1 motif, 1	Extracellular Space	peptidase
1.345	A_68_P26397642	ADAMTS15	ADAM metallopeptidase with thrombospondin type 1 motif, 15	Extracellular Space	peptidase
1.015	A_68_P25190564	ADAMTS17	ADAM metallopeptidase with thrombospondin type 1 motif, 17	Extracellular Space	peptidase
1.174	A_68_P30931893	ADAMTS5	ADAM metallopeptidase with thrombospondin type 1 motif, 5	Extracellular Space	peptidase
1.041	A_68_P22321220	ADAR	adenosine deaminase, RNA-specific	Nucleus	enzyme
0.904	A_68_P22321213	ADAR	adenosine deaminase, RNA-specific	Nucleus	enzyme
0.779	A_68_P26171281	ADAT1	adenosine deaminase, tRNA-specific 1	Unknown	enzyme
1.578	A_68_P24383763	ADCK2	aarF domain containing kinase 2	Unknown	kinase
0.936	A_68_P26039918	ADCY7	adenylate cyclase 7	Plasma Membrane	enzyme
1.958	A_68_P23595121	ADD1	adducin 1 (alpha)	Cytoplasm	other
1.054	A_68_P32180653	ADD3	adducin 3 (gamma)	Cytoplasm	other
0.804	A_68_P32180651	ADD3	adducin 3 (gamma)	Cytoplasm	other
0.753	A_68_P32180640	ADD3	adducin 3 (gamma)	Cytoplasm	other
0.916	A_68_P22568797	ADH5 (includes EG:128)	alcohol dehydrogenase 5 (class III), chi polypeptide	Cytoplasm	enzyme
0.803	A_68_P29450646	ADK	adenosine kinase	Nucleus	kinase
0.761	A_68_P20632252	ADORA1	adenosine A1 receptor	Plasma Membrane	G-protein coupled receptor	adenosine, dyphylline, aminophylline, clofarabine, theophylline, caffeine, tecadenoson
1.171	A_68_P26552558	ADPGK	ADP-dependent glucokinase	Unknown	kinase
0.961	A_68_P23279470	ADPRHL2	ADP-ribosylhydrolase like 2	Cytoplasm	enzyme
0.807	A_68_P27752254	ADRA1B	adrenergic, alpha-1B-, receptor	Plasma Membrane	G-protein coupled receptor	paliperidone, risperidone, antazoline/naphazoline, acetaminophen/clemastine/pseudoephedrine, articaine/epinephrine, bupivacaine/epinephrine, caffeine/ergotamine, acetaminophen/dexbrompheniramine/pseudoephedrine, dapiprazole, dexbrompheniramine/pseudoephedrine, chlorpheniramine/ibuprofen/pseudoephedrine, dipivefrin, cetirizine/pseudoephedrine, iloperidone, asenapine, epinephrine/prilocaine, epinep…
0.918	A_68_P21635585	ADRA1D	adrenergic, alpha-1D-, receptor	Plasma Membrane	G-protein coupled receptor	paliperidone, risperidone, antazoline/naphazoline, acetaminophen/clemastine/pseudoephedrine, articaine/epinephrine, bupivacaine/epinephrine, caffeine/ergotamine, acetaminophen/dexbrompheniramine/pseudoephedrine, dapiprazole, dexbrompheniramine/pseudoephedrine, chlorpheniramine/ibuprofen/pseudoephedrine, dipivefrin, cetirizine/pseudoephedrine, iloperidone, asenapine, epinephrine/prilocaine, epinep…
0.893	A_68_P21635701	ADRA1D	adrenergic, alpha-1D-, receptor	Plasma Membrane	G-protein coupled receptor	paliperidone, risperidone, antazoline/naphazoline, acetaminophen/clemastine/pseudoephedrine, articaine/epinephrine, bupivacaine/epinephrine, caffeine/ergotamine, acetaminophen/dexbrompheniramine/pseudoephedrine, dapiprazole, dexbrompheniramine/pseudoephedrine, chlorpheniramine/ibuprofen/pseudoephedrine, dipivefrin, cetirizine/pseudoephedrine, iloperidone, asenapine, epinephrine/prilocaine, epinep…
0.783	A_68_P21635588	ADRA1D	adrenergic, alpha-1D-, receptor	Plasma Membrane	G-protein coupled receptor	paliperidone, risperidone, antazoline/naphazoline, acetaminophen/clemastine/pseudoephedrine, articaine/epinephrine, bupivacaine/epinephrine, caffeine/ergotamine, acetaminophen/dexbrompheniramine/pseudoephedrine, dapiprazole, dexbrompheniramine/pseudoephedrine, chlorpheniramine/ibuprofen/pseudoephedrine, dipivefrin, cetirizine/pseudoephedrine, iloperidone, asenapine, epinephrine/prilocaine, epinep…
1.127	A_68_P32186048	ADRA2A	adrenergic, alpha-2A-, receptor	Plasma Membrane	G-protein coupled receptor	paliperidone, risperidone, antazoline/naphazoline, acetaminophen/clemastine/pseudoephedrine, articaine/epinephrine, bupivacaine/epinephrine, caffeine/ergotamine, acetaminophen/dexbrompheniramine/pseudoephedrine, dapiprazole, dexbrompheniramine/pseudoephedrine, chlorpheniramine/ibuprofen/pseudoephedrine, dipivefrin, cetirizine/pseudoephedrine, asenapine, epinephrine/prilocaine, epinephrine/lidocai…
0.931	A_68_P25737279	ADRB3	adrenergic, beta-3-, receptor	Plasma Membrane	G-protein coupled receptor	articaine/epinephrine, bupivacaine/epinephrine, carteolol, dipivefrin, SR 58611, epinephrine/prilocaine, epinephrine/lidocaine, KUL 7211, PYM-50018, carvedilol, ephedrine, guanethidine, levalbuterol, propranolol, pindolol, esmolol, dorzolamide/timolol, fluoxetine/olanzapine, guanadrel, isoxsuprine, hydrochlorothiazide/propranolol, hydrochlorothiazide/timolol, isoproterenol, sotalol, timolol, olan…
0.894	A_68_P25737280	ADRB3	adrenergic, beta-3-, receptor	Plasma Membrane	G-protein coupled receptor	articaine/epinephrine, bupivacaine/epinephrine, carteolol, dipivefrin, SR 58611, epinephrine/prilocaine, epinephrine/lidocaine, KUL 7211, PYM-50018, carvedilol, ephedrine, guanethidine, levalbuterol, propranolol, pindolol, esmolol, dorzolamide/timolol, fluoxetine/olanzapine, guanadrel, isoxsuprine, hydrochlorothiazide/propranolol, hydrochlorothiazide/timolol, isoproterenol, sotalol, timolol, olan…
0.919	A_68_P21901914	ADRM1	adhesion regulating molecule 1	Plasma Membrane	other
0.759	A_68_P20861819	ADSS	adenylosuccinate synthase	Cytoplasm	enzyme
1.218	A_68_P23948267	AFF1	AF4/FMR2 family, member 1	Nucleus	transcription regulator
0.883	A_68_P32443538	AFF2	AF4/FMR2 family, member 2	Nucleus	other
0.928	A_68_P26240062	AFG3L1	AFG3 ATPase family gene 3-like 1 (S. cerevisiae)	Cytoplasm	peptidase
2.045	A_68_P20429510	AGAP1	ArfGAP with GTPase domain, ankyrin repeat and PH domain 1	Cytoplasm	enzyme
0.859	A_68_P27533916	AGAP2	ArfGAP with GTPase domain, ankyrin repeat and PH domain 2	Nucleus	enzyme
0.86	A_68_P23542072	AGAP3	ArfGAP with GTPase domain, ankyrin repeat and PH domain 3	Nucleus	transcription regulator
1.248	A_68_P23575206	AGBL5	ATP/GTP binding protein-like 5	Cytoplasm	other
1.105	A_68_P25715450	AGPAT6	1-acylglycerol-3-phosphate O-acyltransferase 6 (lysophosphatidic acid acyltransferase, zeta)	Cytoplasm	enzyme
1.033	A_68_P23931757	AGPAT9	1-acylglycerol-3-phosphate O-acyltransferase 9	Cytoplasm	enzyme
1.182	A_68_P26528459	AGPHD1	aminoglycoside phosphotransferase domain containing 1	Unknown	other
0.855	A_68_P20872229	AHCTF1	AT hook containing transcription factor 1	Nucleus	transcription regulator
1.189	A_68_P21763875	AHCY	adenosylhomocysteinase	Cytoplasm	enzyme	9-(2',3'-dihydroxycyclopent-4'-enyl)adenine, 3-deazaneplanocin, neplanocin A, 3-deazaaristeromycin, cyanovirin-N, 6'-C-methylneplanocin A
1.968	A_68_P24328313	AHCYL2	adenosylhomocysteinase-like 2	Unknown	enzyme
1.021	A_68_P23315175	AHDC1	AT hook, DNA binding motif, containing 1	Unknown	other
0.974	A_68_P23315178	AHDC1	AT hook, DNA binding motif, containing 1	Unknown	other
0.936	A_68_P23315171	AHDC1	AT hook, DNA binding motif, containing 1	Unknown	other
0.761	A_68_P28353676	AHR	aryl hydrocarbon receptor	Nucleus	ligand-dependent nuclear receptor
0.798	A_68_P28615065	AHSA1	AHA1, activator of heat shock 90kDa protein ATPase homolog 1 (yeast)	Cytoplasm	other
0.789	A_68_P27181919	AIFM2	apoptosis-inducing factor, mitochondrion-associated, 2	Cytoplasm	enzyme
0.881	A_68_P24158557	AIMP2	aminoacyl tRNA synthetase complex-interacting multifunctional protein 2	Plasma Membrane	other
0.962	A_68_P32050807	AK3	adenylate kinase 3	Cytoplasm	kinase
0.81	A_68_P23154908	AK3L1	adenylate kinase 3-like 1	Cytoplasm	kinase
1.6	A_68_P27851246	AKAP10	A kinase (PRKA) anchor protein 10	Cytoplasm	other
0.885	A_68_P26913281	AKAP12	A kinase (PRKA) anchor protein 12	Cytoplasm	transporter
0.85	A_68_P31144952	AKAP8	A kinase (PRKA) anchor protein 8	Nucleus	other
0.757	A_68_P23264567	AKIRIN1	akirin 1	Cytoplasm	enzyme
0.752	A_68_P23230298	AKR1A1	aldo-keto reductase family 1, member A1 (aldehyde reductase)	Cytoplasm	enzyme
1.201	A_68_P23351043	AKR7A2	aldo-keto reductase family 7, member A2 (aflatoxin aldehyde reductase)	Cytoplasm	enzyme
0.772	A_68_P28751736	AKT1	v-akt murine thymoma viral oncogene homolog 1	Cytoplasm	kinase	enzastaurin
1.114	A_68_P25089665	AKT1S1	AKT1 substrate 1 (proline-rich)	Unknown	other
0.958	A_68_P25089664	AKT1S1	AKT1 substrate 1 (proline-rich)	Unknown	other
0.954	A_68_P25089706	AKT1S1	AKT1 substrate 1 (proline-rich)	Unknown	other
0.815	A_68_P26057105	AKTIP	AKT interacting protein	Cytoplasm	other
0.849	A_68_P30762457	ALCAM	activated leukocyte cell adhesion molecule	Plasma Membrane	other
0.937	A_68_P25188281	ALDH1A3	aldehyde dehydrogenase 1 family, member A3	Cytoplasm	enzyme
0.855	A_68_P25188282	ALDH1A3	aldehyde dehydrogenase 1 family, member A3	Cytoplasm	enzyme
0.787	A_68_P24045429	ALDH2	aldehyde dehydrogenase 2 family (mitochondrial)	Cytoplasm	enzyme	disulfiram, chlorpropamide
0.76	A_68_P24045427	ALDH2	aldehyde dehydrogenase 2 family (mitochondrial)	Cytoplasm	enzyme	disulfiram, chlorpropamide
1.176	A_68_P20804632	ALDH9A1	aldehyde dehydrogenase 9 family, member A1	Cytoplasm	enzyme
1.097	A_68_P20804631	ALDH9A1	aldehyde dehydrogenase 9 family, member A1	Cytoplasm	enzyme
1.039	A_68_P25502371	ALDOA	aldolase A, fructose-bisphosphate	Cytoplasm	enzyme
0.805	A_68_P30514509	ALG1	asparagine-linked glycosylation 1, beta-1,4-mannosyltransferase homolog (S. cerevisiae)	Cytoplasm	enzyme
1.179	A_68_P24002066	ALKBH2	alkB, alkylation repair homolog 2 (E. coli)	Nucleus	enzyme
0.881	A_68_P27843669	ALKBH5	alkB, alkylation repair homolog 5 (E. coli)	Unknown	other
0.755	A_68_P25030929	ALKBH6	alkB, alkylation repair homolog 6 (E. coli)	Unknown	other
1.231	A_68_P28313702	ALLC	allantoicase	Unknown	enzyme
0.993	A_68_P26826441	ALS2CL	ALS2 C-terminal like	Unknown	other
0.883	A_68_P26826442	ALS2CL	ALS2 C-terminal like	Unknown	other
0.85	A_68_P20262083	ALS2CR4	amyotrophic lateral sclerosis 2 (juvenile) chromosome region, candidate 4	Unknown	other
0.801	A_68_P20267396	ALS2CR8	amyotrophic lateral sclerosis 2 (juvenile) chromosome region, candidate 8	Nucleus	transcription regulator
0.831	A_68_P27404961	ALX1	ALX homeobox 1	Nucleus	transcription regulator
0.816	A_68_P21436150	ALX4	ALX homeobox 4	Nucleus	transcription regulator
1.222	A_68_P21424293	AMBRA1	autophagy/beclin-1 regulator 1	Unknown	other
1.787	A_68_P28743075	AMN	amnionless homolog (mouse)	Plasma Membrane	other
0.825	A_68_P26318242	AMOTL1	angiomotin like 1	Plasma Membrane	other
1.143	A_68_P28859762	AMPH	amphiphysin	Plasma Membrane	other
0.814	A_68_P23697079	ANAPC4	anaphase promoting complex subunit 4	Unknown	enzyme
1.729	A_68_P20935176	ANGEL2	angel homolog 2 (Drosophila)	Nucleus	other
0.876	A_68_P26344324	ANGPTL6	angiopoietin-like 6	Extracellular Space	other
0.819	A_68_P25714450	ANK1	ankyrin 1, erythrocytic	Plasma Membrane	other
0.748	A_68_P25715081	ANK1	ankyrin 1, erythrocytic	Plasma Membrane	other
1.038	A_68_P27912780	ANKFY1	ankyrin repeat and FYVE domain containing 1	Nucleus	transcription regulator
0.81	A_68_P30092466	ANKH	ankylosis, progressive homolog (mouse)	Plasma Membrane	transporter
1.087	A_68_P23882633	ANKRD17	ankyrin repeat domain 17	Unknown	other
1.782	A_68_P22350131	ANKRD34A	ankyrin repeat domain 34A	Unknown	other
1.047	A_68_P22350126	ANKRD34A	ankyrin repeat domain 34A	Unknown	other
0.817	A_68_P22350125	ANKRD34A	ankyrin repeat domain 34A	Unknown	other
1.571	A_68_P22350508	ANKRD35	ankyrin repeat domain 35	Unknown	other
0.839	A_68_P25833743	ANKRD37	ankyrin repeat domain 37	Unknown	other
0.792	A_68_P20148960	ANKRD39	ankyrin repeat domain 39	Unknown	other
1.323	A_68_P25325776	ANKRD42	ankyrin repeat domain 42	Nucleus	transcription regulator
1.075	A_68_P25325777	ANKRD42	ankyrin repeat domain 42	Nucleus	transcription regulator
1.428	A_68_P27804993	ANKRD43	ankyrin repeat domain 43	Unknown	other
0.882	A_68_P27804987	ANKRD43	ankyrin repeat domain 43	Unknown	other
0.764	A_68_P24595344	ANKRD53	ankyrin repeat domain 53	Nucleus	transcription regulator
0.888	A_68_P23897552	ANKRD56	ankyrin repeat domain 56	Nucleus	transcription regulator
1.713	A_68_P32321493	ANKRD58	ankyrin repeat domain 58	Unknown	other
1.189	A_68_P31119200	ANKS1A	ankyrin repeat and sterile alpha motif domain containing 1A	Cytoplasm	other
0.802	A_68_P31119198	ANKS1A	ankyrin repeat and sterile alpha motif domain containing 1A	Cytoplasm	other
1.507	A_68_P20455321	ANO7	anoctamin 7	Plasma Membrane	other
0.937	A_68_P20455322	ANO7	anoctamin 7	Plasma Membrane	other
1.8	A_68_P26569948	ANP32A	acidic (leucine-rich) nuclear phosphoprotein 32 family, member A	Nucleus	other
1.068	A_68_P26569966	ANP32A	acidic (leucine-rich) nuclear phosphoprotein 32 family, member A	Nucleus	other
0.936	A_68_P26569980	ANP32A	acidic (leucine-rich) nuclear phosphoprotein 32 family, member A	Nucleus	other
1.229	A_68_P27813409	ANXA6	annexin A6	Plasma Membrane	other
0.749	A_68_P29447106	ANXA7	annexin A7	Plasma Membrane	ion channel
1.685	A_68_P29616335	AP1G2	adaptor-related protein complex 1, gamma 2 subunit	Cytoplasm	transporter
0.904	A_68_P32795512	AP1S2	adaptor-related protein complex 1, sigma 2 subunit	Cytoplasm	transporter
1.173	A_68_P29234317	AP3B1	adaptor-related protein complex 3, beta 1 subunit	Cytoplasm	transporter
0.924	A_68_P29234314	AP3B1	adaptor-related protein complex 3, beta 1 subunit	Cytoplasm	transporter
0.846	A_68_P29234316	AP3B1	adaptor-related protein complex 3, beta 1 subunit	Cytoplasm	transporter
0.884	A_68_P25712975	AP3M2	adaptor-related protein complex 3, mu 2 subunit	Cytoplasm	transporter
1.629	A_68_P23763008	APBB2	amyloid beta (A4) precursor protein-binding, family B, member 2	Cytoplasm	other
0.926	A_68_P23763027	APBB2	amyloid beta (A4) precursor protein-binding, family B, member 2	Cytoplasm	other
0.774	A_68_P31625259	APBB3	amyloid beta (A4) precursor protein-binding, family B, member 3	Cytoplasm	other
0.839	A_68_P31611599	APC	adenomatous polyposis coli	Nucleus	enzyme
0.85	A_68_P27282383	APC2	adenomatosis polyposis coli 2	Cytoplasm	other
0.967	A_68_P31766437	APCDD1	adenomatosis polyposis coli down-regulated 1	Unknown	other
1.623	A_68_P26595212	APH1B	anterior pharynx defective 1 homolog B (C. elegans)	Plasma Membrane	peptidase
1.092	A_68_P26595210	APH1B	anterior pharynx defective 1 homolog B (C. elegans)	Plasma Membrane	peptidase
1.071	A_68_P26595213	APH1B	anterior pharynx defective 1 homolog B (C. elegans)	Plasma Membrane	peptidase
1.028	A_68_P26595211	APH1B	anterior pharynx defective 1 homolog B (C. elegans)	Plasma Membrane	peptidase
0.966	A_68_P26595214	APH1B	anterior pharynx defective 1 homolog B (C. elegans)	Plasma Membrane	peptidase
1.94	A_68_P26595473	APH1C	anterior pharynx defective 1c homolog (C. elegans)	Unknown	peptidase
0.84	A_68_P26595472	APH1C	anterior pharynx defective 1c homolog (C. elegans)	Unknown	peptidase
0.831	A_68_P26595469	APH1C	anterior pharynx defective 1c homolog (C. elegans)	Unknown	peptidase
0.953	A_68_P21441219	API5	apoptosis inhibitor 5	Cytoplasm	other
0.977	A_68_P26478881	APOA5	apolipoprotein A-V	Extracellular Space	other
0.849	A_68_P24994776	APOE	apolipoprotein E	Extracellular Space	transporter
1.294	A_68_P32538584	APOO	apolipoprotein O	Unknown	other
1.069	A_68_P32538583	APOO	apolipoprotein O	Unknown	other
1.379	A_68_P30927985	APP	amyloid beta (A4) precursor protein	Plasma Membrane	other	AAB-001
0.789	A_68_P30927982	APP	amyloid beta (A4) precursor protein	Plasma Membrane	other	AAB-001
1.164	A_68_P30481086	AQP5	aquaporin 5	Plasma Membrane	transporter
1.058	A_68_P30481087	AQP5	aquaporin 5	Plasma Membrane	transporter
0.859	A_68_P32290256	ARAF	v-raf murine sarcoma 3611 viral oncogene homolog	Cytoplasm	kinase
1.548	A_68_P32465509	ARD1A	ARD1 homolog A, N-acetyltransferase (S. cerevisiae)	Nucleus	enzyme
0.804	A_68_P32465505	ARD1A	ARD1 homolog A, N-acetyltransferase (S. cerevisiae)	Nucleus	enzyme
0.77	A_68_P23912412	ARD1B	ARD1 homolog B (S. cerevisiae)	Unknown	other
1.132	A_68_P28088313	ARF2	ADP-ribosylation factor 2	Cytoplasm	transporter
0.78	A_68_P29482769	ARF4	ADP-ribosylation factor 4	Cytoplasm	enzyme
0.899	A_68_P28514190	ARF6	ADP-ribosylation factor 6	Plasma Membrane	transporter
0.825	A_68_P28514184	ARF6	ADP-ribosylation factor 6	Plasma Membrane	transporter
1.357	A_68_P30387843	ARFGAP3	ADP-ribosylation factor GTPase activating protein 3	Cytoplasm	transporter
0.745	A_68_P30387844	ARFGAP3	ADP-ribosylation factor GTPase activating protein 3	Cytoplasm	transporter
1.287	A_68_P21831982	ARFGEF2	ADP-ribosylation factor guanine nucleotide-exchange factor 2 (brefeldin A-inhibited)	Cytoplasm	other
0.931	A_68_P21831986	ARFGEF2	ADP-ribosylation factor guanine nucleotide-exchange factor 2 (brefeldin A-inhibited)	Cytoplasm	other
1.39	A_68_P22291852	ARFIP1	ADP-ribosylation factor interacting protein 1	Cytoplasm	other
0.989	A_68_P22291857	ARFIP1	ADP-ribosylation factor interacting protein 1	Cytoplasm	other
0.768	A_68_P29523391	ARHGAP22	Rho GTPase activating protein 22	Cytoplasm	other
0.779	A_68_P28050943	ARHGAP23	Rho GTPase activating protein 23	Unknown	other
1.028	A_68_P31637164	ARHGAP26	Rho GTPase activating protein 26	Cytoplasm	other
0.753	A_68_P28185440	ARHGDIA	Rho GDP dissociation inhibitor (GDI) alpha	Cytoplasm	other
0.81	A_68_P25370251	ARHGEF17	Rho guanine nucleotide exchange factor (GEF) 17	Cytoplasm	other
1.272	A_68_P22314832	ARHGEF2	Rho/Rac guanine nucleotide exchange factor (GEF) 2	Cytoplasm	other
1.315	A_68_P29486554	ARHGEF3	Rho guanine nucleotide exchange factor (GEF) 3	Cytoplasm	other
0.941	A_68_P20140650	ARHGEF4	Rho guanine nucleotide exchange factor (GEF) 4	Cytoplasm	other
1.413	A_68_P23319352	ARID1A	AT rich interactive domain 1A (SWI-like)	Nucleus	transcription regulator
1.119	A_68_P26553636	ARIH1	ariadne homolog, ubiquitin-conjugating enzyme E2 binding protein, 1 (Drosophila)	Cytoplasm	enzyme
0.803	A_68_P27327037	ARL1	ADP-ribosylation factor-like 1	Cytoplasm	enzyme
0.982	A_68_P28184735	ARL16	ADP-ribosylation factor-like 16	Unknown	other
0.896	A_68_P28184737	ARL16	ADP-ribosylation factor-like 16	Unknown	other
1.337	A_68_P31932938	ARL2	ADP-ribosylation factor-like 2	Cytoplasm	enzyme
1.332	A_68_P31932937	ARL2	ADP-ribosylation factor-like 2	Cytoplasm	enzyme
1.215	A_68_P31932936	ARL2	ADP-ribosylation factor-like 2	Cytoplasm	enzyme
0.763	A_68_P28376181	ARL4A	ADP-ribosylation factor-like 4A	Nucleus	enzyme
0.856	A_68_P20425262	ARL4C	ADP-ribosylation factor-like 4C	Nucleus	enzyme
1.374	A_68_P28075092	ARL4D	ADP-ribosylation factor-like 4D	Nucleus	enzyme
0.779	A_68_P21219430	ARL5A	ADP-ribosylation factor-like 5A	Unknown	enzyme
1.195	A_68_P25456680	ARL6IP1	ADP-ribosylation factor-like 6 interacting protein 1	Cytoplasm	other
0.778	A_68_P24671767	ARL6IP5	ADP-ribosylation-like factor 6 interacting protein 5	Cytoplasm	other
1.885	A_68_P20637773	ARL8A	ADP-ribosylation factor-like 8A	Cytoplasm	enzyme
0.908	A_68_P28153746	ARMC7	armadillo repeat containing 7	Unknown	other
1.005	A_68_P25288545	ARNT2	aryl-hydrocarbon receptor nuclear translocator 2	Nucleus	transcription regulator
1.268	A_68_P25429179	ARNTL	aryl hydrocarbon receptor nuclear translocator-like	Nucleus	transcription regulator
0.796	A_68_P24164317	ARPC1B	actin related protein 2/3 complex, subunit 1B, 41kDa	Cytoplasm	other
1.211	A_68_P24759119	ARPC4	actin related protein 2/3 complex, subunit 4, 20kDa	Unknown	other
0.775	A_68_P24759120	ARPC4	actin related protein 2/3 complex, subunit 4, 20kDa	Unknown	other
0.805	A_68_P22029171	ARPM1	actin related protein M1	Unknown	other
0.787	A_68_P22029170	ARPM1	actin related protein M1	Unknown	other
2.175	A_68_P25362351	ARRB1	arrestin, beta 1	Cytoplasm	other
0.811	A_68_P27900656	ARRB2	arrestin, beta 2	Cytoplasm	other
0.974	A_68_P25954407	ARRDC2	arrestin domain containing 2	Unknown	other
1.081	A_68_P22502228	ARSJ	arylsulfatase family, member J	Extracellular Space	enzyme
0.823	A_68_P32533184	ARX	aristaless related homeobox	Nucleus	transcription regulator
0.856	A_68_P25810705	ASAH1	N-acylsphingosine amidohydrolase (acid ceramidase) 1	Cytoplasm	enzyme
1.465	A_68_P30280958	ASAP1	ArfGAP with SH3 domain, ankyrin repeat and PH domain 1	Plasma Membrane	other
0.932	A_68_P30281413	ASAP1	ArfGAP with SH3 domain, ankyrin repeat and PH domain 1	Plasma Membrane	other
0.818	A_68_P30280954	ASAP1	ArfGAP with SH3 domain, ankyrin repeat and PH domain 1	Plasma Membrane	other
1.206	A_68_P20433331	ASB18	ankyrin repeat and SOCS box-containing 18	Unknown	other
0.847	A_68_P20433330	ASB18	ankyrin repeat and SOCS box-containing 18	Unknown	other
1.01	A_68_P28696862	ASB2	ankyrin repeat and SOCS box-containing 2	Nucleus	transcription regulator
0.754	A_68_P21105433	ASB6	ankyrin repeat and SOCS box-containing 6	Nucleus	transcription regulator
1.653	A_68_P25597922	ASCL2	achaete-scute complex homolog 2 (Drosophila)	Nucleus	transcription regulator
1.242	A_68_P24222131	ASNS	asparagine synthetase	Unknown	enzyme
0.754	A_68_P22987049	ASTN2 (includes EG:23245)	astrotactin 2	Unknown	other
2.584	A_68_P21754304	ASXL1	additional sex combs like 1 (Drosophila)	Nucleus	other
1.252	A_68_P21754296	ASXL1	additional sex combs like 1 (Drosophila)	Nucleus	other
0.938	A_68_P28195049	ASXL2	additional sex combs like 2 (Drosophila)	Unknown	other
0.944	A_68_P25522109	ATE1	arginyltransferase 1	Nucleus	enzyme
1.241	A_68_P20936668	ATF3	activating transcription factor 3	Nucleus	transcription regulator
0.919	A_68_P20936670	ATF3	activating transcription factor 3	Nucleus	transcription regulator
0.81	A_68_P20936662	ATF3	activating transcription factor 3	Nucleus	transcription regulator
1.265	A_68_P30371086	ATF4	activating transcription factor 4 (tax-responsive enhancer element B67)	Nucleus	transcription regulator
0.894	A_68_P30371092	ATF4	activating transcription factor 4 (tax-responsive enhancer element B67)	Nucleus	transcription regulator
0.748	A_68_P30371088	ATF4	activating transcription factor 4 (tax-responsive enhancer element B67)	Nucleus	transcription regulator
0.982	A_68_P25089413	ATF5	activating transcription factor 5	Nucleus	transcription regulator
1.188	A_68_P30498879	ATF7	activating transcription factor 7	Nucleus	transcription regulator
0.846	A_68_P24872960	ATF7IP	activating transcription factor 7 interacting protein	Nucleus	transcription regulator
0.758	A_68_P24540585	ATOH8	atonal homolog 8 (Drosophila)	Unknown	other
0.835	A_68_P27815710	ATOX1	ATX1 antioxidant protein 1 homolog (yeast)	Cytoplasm	transporter
1.084	A_68_P25156060	ATP10A	ATPase, class V, type 10A	Plasma Membrane	transporter
0.908	A_68_P25156059	ATP10A	ATPase, class V, type 10A	Plasma Membrane	transporter
0.881	A_68_P25156055	ATP10A	ATPase, class V, type 10A	Plasma Membrane	transporter
0.909	A_68_P25947955	ATP13A1	ATPase type 13A1	Extracellular Space	transporter
0.855	A_68_P23361406	ATP13A2	ATPase type 13A2	Unknown	transporter
0.965	A_68_P20789362	ATP1B1	ATPase, Na+/K+ transporting, beta 1 polypeptide	Plasma Membrane	transporter
0.76	A_68_P27896074	ATP1B2	ATPase, Na+/K+ transporting, beta 2 polypeptide	Plasma Membrane	transporter
1.094	A_68_P27539432	ATP5B	ATP synthase, H+ transporting, mitochondrial F1 complex, beta polypeptide	Cytoplasm	transporter
1.186	A_68_P27281235	ATP5D	ATP synthase, H+ transporting, mitochondrial F1 complex, delta subunit	Cytoplasm	transporter
1.672	A_68_P21875558	ATP5E	ATP synthase, H+ transporting, mitochondrial F1 complex, epsilon subunit	Cytoplasm	transporter
1.029	A_68_P21334260	ATP5G3	ATP synthase, H+ transporting, mitochondrial F0 complex, subunit C3 (subunit 9)	Cytoplasm	transporter
0.796	A_68_P21334259	ATP5G3	ATP synthase, H+ transporting, mitochondrial F0 complex, subunit C3 (subunit 9)	Cytoplasm	transporter
0.936	A_68_P28153350	ATP5H (includes EG:10476)	ATP synthase, H+ transporting, mitochondrial F0 complex, subunit d	Cytoplasm	transporter
0.984	A_68_P30925875	ATP5J	ATP synthase, H+ transporting, mitochondrial F0 complex, subunit F6	Cytoplasm	transporter
0.878	A_68_P31095796	ATP6V0C	ATPase, H+ transporting, lysosomal 16kDa, V0 subunit c	Cytoplasm	transporter
0.948	A_68_P28269865	ATP6V1C2	ATPase, H+ transporting, lysosomal 42kDa, V1 subunit C2	Unknown	transporter
1.011	A_68_P24800467	ATP6V1E1	ATPase, H+ transporting, lysosomal 31kDa, V1 subunit E1	Cytoplasm	transporter
1.681	A_68_P24326758	ATP6V1F	ATPase, H+ transporting, lysosomal 14kDa, V1 subunit F	Cytoplasm	transporter
0.763	A_68_P31158466	ATP6V1G2	ATPase, H+ transporting, lysosomal 13kDa, V1 subunit G2	Cytoplasm	transporter
0.915	A_68_P29642599	ATP8A2	ATPase, aminophospholipid transporter-like, class I, type 8A, member 2	Plasma Membrane	transporter
0.806	A_68_P31776709	ATP8B1	ATPase, class I, type 8B, member 1	Plasma Membrane	transporter
0.745	A_68_P22322690	ATP8B2 (includes EG:57198)	ATPase, class I, type 8B, member 2	Plasma Membrane	transporter
0.946	A_68_P21541129	ATPBD4	ATP binding domain 4	Unknown	other
0.754	A_68_P21541130	ATPBD4	ATP binding domain 4	Unknown	other
0.9	A_68_P26818140	ATRIP	ATR interacting protein	Nucleus	other
1.777	A_68_P32208217	ATRNL1	attractin-like 1	Unknown	other
1.234	A_68_P32582133	ATRX	alpha thalassemia/mental retardation syndrome X-linked (RAD54 homolog, S. cerevisiae)	Nucleus	transcription regulator
1.134	A_68_P32582138	ATRX	alpha thalassemia/mental retardation syndrome X-linked (RAD54 homolog, S. cerevisiae)	Nucleus	transcription regulator
0.87	A_68_P29005193	ATXN1	ataxin 1	Nucleus	other
2.246	A_68_P26158730	ATXN1L	ataxin 1-like	Unknown	other
0.983	A_68_P24046046	ATXN2	ataxin 2	Nucleus	other
0.983	A_68_P25500897	ATXN2L	ataxin 2-like	Unknown	other
0.794	A_68_P28688425	ATXN3	ataxin 3	Nucleus	other
1.9	A_68_P22411283	ATXN7L2	ataxin 7-like 2	Unknown	other
0.787	A_68_P22411289	ATXN7L2	ataxin 7-like 2	Unknown	other
1.378	A_68_P28078744	ATXN7L3 (includes EG:217218)	ataxin 7-like 3	Unknown	other
1.046	A_68_P32233092	AU022751	expressed sequence AU022751	Unknown	other
0.992	A_68_P32233087	AU022751	expressed sequence AU022751	Unknown	other
3.165	A_68_P24104845	AUTS2 (includes EG:26053)	autism susceptibility candidate 2	Unknown	other
1.333	A_68_P31108554	AXIN1	axin 1	Cytoplasm	other
1.119	A_68_P30149951	AZIN1	antizyme inhibitor 1	Cytoplasm	enzyme
0.793	A_68_P28836397	B3GALNT2 (includes EG:148789)	beta-1,3-N-acetylgalactosaminyltransferase 2	Unknown	enzyme
0.766	A_68_P28836398	B3GALNT2 (includes EG:148789)	beta-1,3-N-acetylgalactosaminyltransferase 2	Unknown	enzyme
0.981	A_68_P30991920	B3GALT5	UDP-Gal:betaGlcNAc beta 1,3-galactosyltransferase, polypeptide 5	Cytoplasm	enzyme
1.467	A_68_P23441749	B3GALT6	UDP-Gal:betaGal beta 1,3-galactosyltransferase polypeptide 6	Cytoplasm	enzyme
1.315	A_68_P23441751	B3GALT6	UDP-Gal:betaGal beta 1,3-galactosyltransferase polypeptide 6	Cytoplasm	enzyme
1.245	A_68_P23441750	B3GALT6	UDP-Gal:betaGal beta 1,3-galactosyltransferase polypeptide 6	Cytoplasm	enzyme
0.751	A_68_P23441752	B3GALT6	UDP-Gal:betaGal beta 1,3-galactosyltransferase polypeptide 6	Cytoplasm	enzyme
0.849	A_68_P24186506	B3GALTL	beta 1,3-galactosyltransferase-like	Unknown	other
2.539	A_68_P26372311	B3GAT1	beta-1,3-glucuronyltransferase 1 (glucuronosyltransferase P)	Cytoplasm	enzyme
1.528	A_68_P25958364	B3GNT3	UDP-GlcNAc:betaGal beta-1,3-N-acetylglucosaminyltransferase 3	Cytoplasm	enzyme
1.004	A_68_P25958360	B3GNT3	UDP-GlcNAc:betaGal beta-1,3-N-acetylglucosaminyltransferase 3	Cytoplasm	enzyme
0.824	A_68_P25958358	B3GNT3	UDP-GlcNAc:betaGal beta-1,3-N-acetylglucosaminyltransferase 3	Cytoplasm	enzyme
0.794	A_68_P25958356	B3GNT3	UDP-GlcNAc:betaGal beta-1,3-N-acetylglucosaminyltransferase 3	Cytoplasm	enzyme
0.813	A_68_P24056050	B3GNT4	UDP-GlcNAc:betaGal beta-1,3-N-acetylglucosaminyltransferase 4	Extracellular Space	enzyme
1.506	A_68_P30584766	B3GNT5	UDP-GlcNAc:betaGal beta-1,3-N-acetylglucosaminyltransferase 5	Unknown	enzyme
1.078	A_68_P25354427	B3GNT6	UDP-GlcNAc:betaGal beta-1,3-N-acetylglucosaminyltransferase 6 (core 3 synthase)	Cytoplasm	enzyme
0.994	A_68_P28191922	B3GNTL1	UDP-GlcNAc:betaGal beta-1,3-N-acetylglucosaminyltransferase-like 1	Unknown	enzyme
0.751	A_68_P27534363	B4GALNT1	beta-1,4-N-acetyl-galactosaminyl transferase 1	Cytoplasm	enzyme
1.468	A_68_P25586436	B4GALNT4	beta-1,4-N-acetyl-galactosaminyl transferase 4	Unknown	enzyme
1.012	A_68_P22859203	B4GALT1	UDP-Gal:betaGlcNAc beta 1,4- galactosyltransferase, polypeptide 1	Cytoplasm	enzyme
0.99	A_68_P20827008	B4GALT3	UDP-Gal:betaGlcNAc beta 1,4- galactosyltransferase, polypeptide 3	Cytoplasm	enzyme
0.891	A_68_P30687694	B4GALT4	UDP-Gal:betaGlcNAc beta 1,4- galactosyltransferase, polypeptide 4	Cytoplasm	enzyme
0.782	A_68_P31541315	B4GALT6	UDP-Gal:betaGlcNAc beta 1,4- galactosyltransferase, polypeptide 6	Cytoplasm	enzyme
0.877	A_68_P32244415	B630019K06RIK	RIKEN cDNA B630019K06 gene	Unknown	other
3.97	A_68_P27848745	B9D1	B9 protein domain 1	Extracellular Space	other
0.753	A_68_P22820142	BACH2 (includes EG:60468)	BTB and CNC homology 1, basic leucine zipper transcription factor 2	Nucleus	transcription regulator
2.161	A_68_P31936824	BAD	BCL2-associated agonist of cell death	Cytoplasm	other
0.86	A_68_P31936888	BAD	BCL2-associated agonist of cell death	Cytoplasm	other
0.794	A_68_P25511165	BAG3	BCL2-associated athanogene 3	Cytoplasm	other
1.014	A_68_P21566793	BAHD1	bromo adjacent homology domain containing 1	Unknown	other
0.964	A_68_P21566912	BAHD1	bromo adjacent homology domain containing 1	Unknown	other
0.934	A_68_P30337601	BAI1	brain-specific angiogenesis inhibitor 1	Plasma Membrane	G-protein coupled receptor
0.814	A_68_P31458881	BAMBI	BMP and activin membrane-bound inhibitor homolog (Xenopus laevis)	Plasma Membrane	other
1.582	A_68_P26229922	BANP	BTG3 associated nuclear protein	Nucleus	other
1.385	A_68_P20329004	BARD1	BRCA1 associated RING domain 1	Nucleus	transcription regulator
1.12	A_68_P21094102	BARHL1	BarH-like homeobox 1	Nucleus	transcription regulator
1.163	A_68_P26402556	BARX2	BARX homeobox 2	Nucleus	transcription regulator
0.78	A_68_P26402553	BARX2	BARX homeobox 2	Nucleus	transcription regulator
0.749	A_68_P30080561	BASP1	brain abundant, membrane attached signal protein 1	Plasma Membrane	other
1.552	A_68_P31158502	BAT1	HLA-B associated transcript 1	Nucleus	enzyme
0.872	A_68_P31158505	BAT1	HLA-B associated transcript 1	Nucleus	enzyme
1.144	A_68_P31158047	BAT2	HLA-B associated transcript 2	Cytoplasm	other
0.813	A_68_P31157970	BAT2	HLA-B associated transcript 2	Cytoplasm	other
2.135	A_68_P21113954	BAT2L	HLA-B associated transcript 2-like	Unknown	other
0.884	A_68_P31157816	BAT3	HLA-B associated transcript 3	Nucleus	enzyme
1.277	A_68_P28605617	BATF	basic leucine zipper transcription factor, ATF-like	Nucleus	transcription regulator
1.564	A_68_P24115511	BAZ1B	bromodomain adjacent to zinc finger domain, 1B	Nucleus	transcription regulator
0.797	A_68_P24980794	BBC3	BCL2 binding component 3	Cytoplasm	other
0.772	A_68_P21310284	BBS5	Bardet-Biedl syndrome 5	Cytoplasm	other
1.034	A_68_P30751466	BBX	bobby sox homolog (Drosophila)	Nucleus	other
0.746	A_68_P25898919	BC030500	cDNA sequence BC030500	Unknown	other
0.79	A_68_P21040963	BC061194	cDNA sequence BC061194	Unknown	other
0.924	A_68_P32682201	BC065397	cDNA sequence BC065397	Unknown	other
0.755	A_68_P32682199	BC065397	cDNA sequence BC065397	Unknown	other
0.755	A_68_P26170011	BCAR1	breast cancer anti-estrogen resistance 1	Plasma Membrane	other
0.993	A_68_P30480363	BCDIN3D	BCDIN3 domain containing	Unknown	other
0.754	A_68_P25508015	BCKDK	branched chain ketoacid dehydrogenase kinase	Cytoplasm	kinase
1.057	A_68_P28725224	BCL11B	B-cell CLL/lymphoma 11B (zinc finger protein)	Nucleus	other
0.88	A_68_P28725020	BCL11B	B-cell CLL/lymphoma 11B (zinc finger protein)	Nucleus	other
1.28	A_68_P21751450	BCL2L1	BCL2-like 1	Cytoplasm	other
0.833	A_68_P21751451	BCL2L1	BCL2-like 1	Cytoplasm	other
0.904	A_68_P21617366	BCL2L11	BCL2-like 11 (apoptosis facilitator)	Cytoplasm	other
0.813	A_68_P21617365	BCL2L11	BCL2-like 11 (apoptosis facilitator)	Cytoplasm	other
1.012	A_68_P24800508	BCL2L13	BCL2-like 13 (apoptosis facilitator)	Cytoplasm	other
0.856	A_68_P27899587	BCL6B	B-cell CLL/lymphoma 6, member B (zinc finger protein)	Nucleus	transcription regulator
0.871	A_68_P25506858	BCL7C	B-cell CLL/lymphoma 7C	Unknown	other
1.186	A_68_P32260268	BCOR	BCL6 co-repressor	Nucleus	transcription regulator
1.01	A_68_P30647300	BDH1	3-hydroxybutyrate dehydrogenase, type 1	Cytoplasm	enzyme
0.985	A_68_P30647288	BDH1	3-hydroxybutyrate dehydrogenase, type 1	Cytoplasm	enzyme
1.591	A_68_P21516741	BDNF	brain-derived neurotrophic factor	Extracellular Space	growth factor
0.781	A_68_P21516613	BDNF	brain-derived neurotrophic factor	Extracellular Space	growth factor
1.107	A_68_P20135581	BEND6	BEN domain containing 6	Unknown	other
0.905	A_68_P20135584	BEND6	BEN domain containing 6	Unknown	other
0.778	A_68_P27933360	BHLHA9	basic helix-loop-helix family, member a9	Unknown	other
1.227	A_68_P24925475	BHLHE41	basic helix-loop-helix family, member e41	Nucleus	transcription regulator
1.011	A_68_P24925492	BHLHE41	basic helix-loop-helix family, member e41	Nucleus	transcription regulator
0.908	A_68_P27233860	BICC1	bicaudal C homolog 1 (Drosophila)	Unknown	other
1.078	A_68_P29024658	BICD2	bicaudal D homolog 2 (Drosophila)	Cytoplasm	other
1.574	A_68_P30388927	BIK	BCL2-interacting killer (apoptosis-inducing)	Cytoplasm	other
3.327	A_68_P28167546	BIRC5	baculoviral IAP repeat-containing 5	Cytoplasm	other
0.797	A_68_P31351863	BIRC6	baculoviral IAP repeat-containing 6	Cytoplasm	enzyme
0.745	A_68_P21777896	BLCAP	bladder cancer associated protein	Unknown	other
0.76	A_68_P27934861	BLMH	bleomycin hydrolase	Cytoplasm	peptidase
1.428	A_68_P21611441	BLVRA	biliverdin reductase A	Cytoplasm	enzyme
1.06	A_68_P21611440	BLVRA	biliverdin reductase A	Cytoplasm	enzyme
1.251	A_68_P25017320	BLVRB	biliverdin reductase B (flavin reductase (NADPH))	Cytoplasm	enzyme
0.901	A_68_P29701788	BMP1	bone morphogenetic protein 1	Extracellular Space	peptidase
1.185	A_68_P21646212	BMP2	bone morphogenetic protein 2	Extracellular Space	growth factor
1.088	A_68_P29575954	BMP4	bone morphogenetic protein 4	Extracellular Space	growth factor
0.812	A_68_P29575959	BMP4	bone morphogenetic protein 4	Extracellular Space	growth factor
0.788	A_68_P29575955	BMP4	bone morphogenetic protein 4	Extracellular Space	growth factor
1.318	A_68_P26356127	BMPER	BMP binding endothelial regulator	Extracellular Space	other
0.875	A_68_P20265711	BMPR2	bone morphogenetic protein receptor, type II (serine/threonine kinase)	Plasma Membrane	kinase
1.87	A_68_P24786764	BMS1	BMS1 homolog, ribosome assembly protein (yeast)	Nucleus	other
0.9	A_68_P23069058	BNC2	basonuclin 2	Nucleus	other
0.871	A_68_P29682513	BNIP3L	BCL2/adenovirus E1B 19kDa interacting protein 3-like	Cytoplasm	other
0.928	A_68_P22348132	BOLA1	bolA homolog 1 (E. coli)	Unknown	other
0.863	A_68_P28936242	BPHL	biphenyl hydrolase-like (serine hydrolase)	Cytoplasm	enzyme
1.004	A_68_P20900640	BPNT1	3'(2'), 5'-bisphosphate nucleotidase 1	Nucleus	phosphatase
2.222	A_68_P31152212	BRD2	bromodomain containing 2	Nucleus	kinase
1.12	A_68_P31152211	BRD2	bromodomain containing 2	Nucleus	kinase
1.071	A_68_P31152237	BRD2	bromodomain containing 2	Nucleus	kinase
1.033	A_68_P31152209	BRD2	bromodomain containing 2	Nucleus	kinase
0.846	A_68_P31152232	BRD2	bromodomain containing 2	Nucleus	kinase
[truncated: 4,566 more rows]
