# Supplementary material for: A Sustained Dietary Change Increases Epigenetic Variation in Isogenic Mice
Source: PLoS Genet. 2011 Apr 21;7(4):e1001380. doi: 10.1371/journal.pgen.1001380 (PMC3080854; doi:10.1371/journal.pgen.1001380)
Supplement: Table S2 — Gene ontologies identified as being significantly enriched in methylation variable genes in control, F1 methyl and F6 methyl mice by GOstat. The highlight color in each table indicates gene ontologies with >10 genes in common. (0.17 MB XLS) [file pgen.1001380.s005.xls]

## Sheet: Sheet1
SUPPLEMENTARY TABLE 2
Highlight colour indicates gene ontologies with >10 genes in common. Highlight colour is constant between groups.
Control								F1 Methyl								F6 Methyl
GO ID	GO Description	No. of genes	Total	Expected	Odds ratio	p-value		GO ID	GO Description	No. of genes	Total	Expected	Odds ratio	p-value		GO ID	GO Description	No. of genes	Total	Expected	Odds ratio	p-value
GO:0007275	Multicellular organismal development	366	1477	270.292	1.47074	7.2e-14		GO:0007275	Multicellular organismal development	441	1476	333.604	1.45909	4.07e-15		GO:0003700	Transcription factor activity	291	647	204.257	1.77182	8.07e-16
GO:0003700	Transcription factor activity	184	645	118.036	1.78191	2.59e-12		GO:0003700	Transcription factor activity	223	646	146.008	1.8053	2.04e-14		GO:0043565	Sequence-specific DNA binding	177	358	113.02	2.11968	3.69e-14
GO:0032501	Multicellular organismal process	409	1730	316.592	1.38226	3.25e-12		GO:0032501	Multicellular organismal process	496	1729	390.787	1.37754	1.08e-13		GO:0007275	Multicellular organismal development	571	1478	466.602	1.3646	2.55e-13
GO:0048731	System development	283	1137	208.072	1.47944	1.44e-10		GO:0048731	System development	341	1136	256.758	1.46883	1.51e-11		GO:0032501	Multicellular organismal process	647	1731	546.474	1.29375	4.53e-12
GO:0048856	Anatomical structure development	319	1318	241.195	1.42559	1.66e-10		GO:0048856	Anatomical structure development	385	1317	297.667	1.41459	1.9e-11		GO:0048731	System development	447	1138	359.265	1.40218	1.82e-11
GO:0048513	Organ development	230	892	163.237	1.55109	3.68e-10		GO:0009887	Organ morphogenesis	141	385	87.0173	1.97886	4.03e-11		GO:0048856	Anatomical structure development	501	1319	416.406	1.32758	3.56e-10
GO:0043565	Sequence-specific DNA binding	111	358	65.5143	2.00629	9.52e-10		GO:0009653	Anatomical structure morphogenesis	254	807	182.397	1.57287	6.46e-11		GO:0048513	Organ development	354	892	281.603	1.42625	1.99e-09
GO:0009653	Anatomical structure morphogenesis	208	807	147.682	1.55026	5.04e-09		GO:0032502	Developmental process	525	1915	432.827	1.29339	7.28e-11		GO:0032502	Developmental process	688	1917	605.193	1.21342	4.47e-09
GO:0032502	Developmental process	426	1916	350.63	1.27641	1.29e-08		GO:0048513	Organ development	271	891	201.383	1.4968	8.76e-10		GO:0065007	Biological regulation	947	2741	865.329	1.1442	4.47e-09
GO:0045449	Regulation of transcription	343	1486	271.939	1.33973	1.29e-08		GO:0043565	Sequence-specific DNA binding	127	358	80.9148	1.88268	1.58e-08		GO:0050789	Regulation of biological process	877	2532	799.348	1.14862	2.11e-08
GO:0006355	Regulation of transcription, DNA dependent	330	1425	260.776	1.34545	1.94e-08		GO:0043583	Ear development	32	57	12.8831	4.38324	8.63e-08		GO:0045449	Regulation of transcription	544	1487	469.443	1.25044	3.14e-08
GO:0006351	Transcription, DNA dependent	333	1442	263.887	1.34054	2.07e-08		GO:0009790	Embryonic development	118	337	76.1684	1.84511	1.21e-07		GO:0006350	Transcription	559	1539	485.859	1.23641	5.86e-08
GO:0032774	RNA biosynthetic process	333	1445	264.436	1.33693	2.52e-08		GO:0045165	Cell fate commitment	41	84	18.9856	3.26513	2.99e-07		GO:0050794	Regulation of cellular process	818	2356	743.785	1.15285	5.95e-08
GO:0019219	Regulation of nucleobase, nucleoside, nucleotide and nucleic acid metabolic process	345	1514	277.063	1.31757	4.51e-08		GO:0048839	Inner ear development	29	52	11.753	4.31773	6.4e-07		GO:0019219	Regulation of nucleobase, nucleoside, nucleotide and nucleic acid metabolic process	550	1515	478.283	1.23541	7.44e-08
GO:0010468	Regulation of gene expression	355	1566	286.579	1.30874	4.51e-08		GO:0003677	DNA binding	393	1444	326.372	1.28049	7.41e-07		GO:0031323	Regulation of cellular metabolic process	587	1630	514.588	1.21991	7.44e-08
GO:0006350	Transcription	349	1538	281.455	1.31042	5.5e-08		GO:0007399	Nervous system development	158	497	112.331	1.59604	9.58e-07		GO:0009887	Organ morphogenesis	169	385	121.544	1.69593	7.77e-08
GO:0003677	DNA binding	331	1443	264.07	1.3289	8.61e-08		GO:0048598	Embryonic morphogenesis	63	156	35.259	2.31976	1.25e-06		GO:0032774	RNA biosynthetic process	527	1446	456.5	1.243	7.91e-08
GO:0031323	Regulation of cellular metabolic process	363	1629	298.108	1.28009	2.61e-07		GO:0007423	Sensory organ development	52	121	27.3483	2.58071	1.36e-06		GO:0006351	Transcription, DNA-dependent	526	1443	455.552	1.24335	7.91e-08
GO:0019222	Regulatio of metabolic process	372	1683	307.99	1.2668	4.39e-07		GO:0042471	Ear morphogenesis	26	46	10.3969	4.45173	2.15e-06		GO:0006366	Transcription from RNA polymerase II promoter	153	342	107.969	1.75471	7.91e-08
GO:0009887	Organ morphogenesis	109	385	70.4553	1.76314	5.5e-07		GO:0010468	Regulation of gene expression	417	1566	353.946	1.2428	2.19e-06		GO:0003677	DNA binding	528	1446	456.5	1.24671	1.26e-07
GO:0003676	Nucleic acid binding	450	2098	383.936	1.21906	8.58e-07		GO:0007389	Pattern specific process	73	195	44.0737	2.04903	5.48e-06		GO:0009653	Anatomical structure morphogenesis	315	808	255.084	1.38497	1.39e-07
GO:0016070	RNA metabolic process	388	1781	325.925	1.24351	1.18e-06		GO:0031323	Regulation of cellular metabolic process	429	1629	368.185	1.22422	5.52e-06		GO:0010468	Regulation of gene expression	564	1567	494.699	1.21886	1.46e-07
GO:0050789	Regulation of biological process	521	2529	462.809	1.15836	9.88e-06		GO:0022008	Neurogenesis	98	285	64.4154	1.79461	7.01e-06		GO:0006355	Regulation of transcription, DNA-dependent	518	1426	450.186	1.23657	1.72e-07
GO:0043583	Ear development	25	57	10.431	3.48786	2.29e-05		GO:0050789	Regulation of biological process	633	2529	571.602	1.14327	8.21e-06		GO:0019222	Regulation of metabolic process	599	1684	531.636	1.19667	3.26e-07
GO:0050794	Regulation of cellular process	486	2354	430.784	1.16152	2.45e-05		GO:0045449	Regulation of transcription	393	1486	335.864	1.23128	1.3e-05		GO:0006357	Regulation of transcription from RNA polymerase II promoter	140	313	98.8135	1.75411	3.68e-07
GO:0010467	Gene expression	439	2100	384.302	1.17995	2.55e-05		GO:0019219	Regulation of nucleobase, nucleoside, nucleotide and nucleic acid metabolic process	399	1514	342.193	1.22541	1.52e-05		GO:0016481	Negative regulation of transcription	93	193	60.9297	2.01585	1.78e-06
GO:0009790	Embryonic development	93	337	61.6713	1.70162	2.87e-05		GO:0019222	Regulation of metabolic process	438	1683	380.39	1.20473	1.59e-05		GO:0007399	Nervous system development	202	498	157.218	1.47923	4.39e-06
GO:0065007	Biological regulation	555	2738	501.056	1.13503	2.87e-05		GO:0006357	Regulation of transcription from RNA polymerase II promoter	104	312	70.518	1.7122	1.65e-05		GO:0031324	Negative regulation of cellular metabolic process	106	232	73.242	1.82352	7.66e-06
GO:0048839	Inner ear development	23	52	9.51605	3.54077	4.73e-05		GO:0042472	Inner ear morphogenesis	23	42	9.4928	4.14533	2.86e-05		GO:0030900	Forebrain development	46	80	25.2559	2.93261	7.74e-06
GO:0006366	Transcription from RNA polymerase II promoter	92	341	62.4033	1.64952	0.00011		GO:0006350	Transcription	402	1538	347.617	1.21181	3.34e-05		GO:0048869	Cellular developmental process	425	1173	370.314	1.23158	8.86e-06
GO:0007423	Sensory organ development	41	121	22.1431	2.28803	0.000131		GO:0065007	Biological regulation	674	2738	618.84	1.11824	3.47e-05		GO:0030154	Cell differentiation	425	1173	370.314	1.23158	8.86e-06
GO:0006357	Regulation of transcription from RNA polymerase II promoter	85	312	57.0963	1.67171	0.000164		GO:0032774	RNA biosynthetic process	380	1445	326.598	1.22185	3.55e-05		GO:0010467	Gene expression	719	2102	663.598	1.12689	1.11e-05
GO:0006139	Nucleobase, nucleoside, nucleotide and nucleic acid metabolic process	472	2315	423.647	1.14337	0.000164		GO:0006351	Transcription, DNA dependent	379	1442	325.92	1.22093	3.76e-05		GO:0016070	RNA metabolic process	618	1782	562.574	1.15083	1.31e-05
GO:0048598	Embryonic morphogenesis	49	156	28.5481	2.04447	0.000229		GO:0006355	Regulation of transcription, DNA dependent	375	1425	322.077	1.223	3.76e-05		GO:0045934	Negative regulation of nucleobase, nucleoside, nucleotide and nucleic acid metabolic process	96	208	65.6652	1.85793	1.43e-05
GO:0048869	Cellular developmental process	257	1171	214.294	1.25532	0.000257		GO:0048869	Cellular developmental process	315	1171	264.668	1.26015	4.04e-05		GO:0001944	Vasculature development	73	149	47.039	2.08202	2.13e-05
GO:0030154	Cell differentiation	257	1171	214.294	1.25532	0.000257		GO:0030154	Cell differentiation	315	1171	264.668	1.26015	4.04e-05		GO:0001568	Blood vessel development	72	147	46.4076	2.08088	2.56e-05
GO:0042471	Ear morphogenesis	20	46	8.41804	3.4342	0.000352		GO:0006366	Transcription from RNA polymerase II promoter	109	341	77.0725	1.60888	8.71e-05		GO:0007417	Central nervous system development	86	185	58.4042	1.88295	4.07e-05
GO:0009888	Tissue development	52	172	31.4761	1.9346	0.000447		GO:0050794	Regulation of cellular process	584	2354	532.049	1.12986	9.31e-05		GO:0045892	Negative regulation of transcription, DNA-dependent	74	156	49.2489	1.95611	9.47e-05
GO:0007399	Nervous system development	121	497	90.9514	1.4367	0.000974		GO:0048699	Generation of neurons	89	268	60.5731	1.70264	0.00012		GO:0016564	Transcription repressor activity	64	127	40.0937	2.20199	0.000109
GO:0042472	Inner ear morphogenesis	18	42	7.68604	3.34834	0.00147		GO:0007411	Axon guidance	31	68	15.3693	2.8691	0.000122		GO:0003676	Nucleic acid binding	712	2101	663.282	1.1111	0.000194
GO:0000122	Negative regulation of transcription from RNA polymerase II promoter	36	115	21.0451	2.03444	0.00508		GO:0045941	Positive regulation of transcription	78	229	51.7584	1.7689	0.000157		GO:0048514	Blood vessel morphogenesis	62	127	40.0937	2.06754	0.0002
GO:0060113	Inner ear receptor cell differentiation	10	17	3.11101	6.37779	0.0075		GO:0016477	Cell migration	69	199	44.9778	1.81757	0.00028		GO:0007420	Brain development	70	148	46.7233	1.94527	0.000209
GO:0045892	Negative regulation of transcriptionm DNA dependent	45	156	28.5481	1.80991	0.00785		GO:0003002	Regionalization	47	122	27.5743	2.14596	0.00028		GO:0000122	Negative regulation of transcription from RNA polymerase II promoter	57	115	36.3053	2.13021	0.000259
								GO:0045935	Positive regulation of nucleobase, nucleoside, nucleotide and nucleic acid metabolic process	78	232	52.4364	1.73444	0.00028		GO:0007423	Sensory organ development	59	121	38.1995	2.0627	0.000352
								GO:0007417	Central nervous system development	65	185	41.8135	1.85489	0.000287		GO:0048732	Gland development	31	53	16.732	3.05432	0.000501
								GO:0001822	Kidney development	26	55	12.431	3.07016	0.000291		GO:0048522	Positive regulation of cellular process	200	522	164.794	1.34632	0.000501
								GO:0048646	Anatomical structure function	51	136	30.7386	2.05464	0.000291		GO:0048518	Positive regulation of biological process	216	572	180.579	1.31516	0.00068
								GO:0032990	Cell part morphogenesis	73	215	48.5941	1.76043	0.000325		GO:0001525	Angiogenesis	48	95	29.9913	2.2137	0.000714
								GO:0030030	Cell projection organisation and biogenesis	73	215	48.5941	1.76043	0.000325		GO:0042127	Regulation of cell proliferation	93	215	67.8751	1.65234	0.000717
								GO:0048858	Cell projection morphogenesis	73	215	48.5941	1.76043	0.000325		GO:0022008	Neurogenesis	118	286	90.2897	1.52247	0.00083
								GO:0009888	Tissue development	61	172	38.8753	1.88188	0.000346		GO:0048519	Negative regulation of biological process	240	648	204.572	1.27505	0.00102
								GO:0007409	Axonogenesis	48	127	28.7044	2.08065	0.000385		GO:0048523	Negative regulation of cellular process	227	609	192.26	1.28807	0.00105
								GO:0001655	Urogenital system development	27	59	13.3351	2.88934	0.000416		GO:0009892	Negative regulation of metabolic process	109	262	82.7129	1.54423	0.00109
								GO:0048732	Gland development	25	53	11.979	3.0575	0.000416		GO:0048699	Generation of neurons	111	269	84.9228	1.5228	0.00142
								GO:0031325	Positive regulation of cellular metabolic prcoess	85	263	59.443	1.63525	0.000585		GO:0035270	Endocrine system development	22	35	11.0494	3.66822	0.00192
								GO:0048568	Embryonic organ development	17	31	7.00659	4.15821	0.000635		GO:0045165	Cell fate commitment	42	84	26.5186	2.16758	0.00332
								GO:0030182	Neuron differentiation	77	234	52.8885	1.67949	0.000683		GO:0048839	Inner ear development	29	52	16.4163	2.73304	0.00333
								GO:0007420	Brain development	53	148	33.4508	1.91046	0.000926		GO:0043583	Ear development	31	57	17.9948	2.58443	0.00365
								GO:0030900	Forebrain development	33	80	18.0815	2.40437	0.00094		GO:0048598	Embryonic morphgenesis	69	156	49.2489	1.71912	0.00369
								GO:0045944	Positive regulation of transcription from RNA polymerase II promoter	55	156	35.259	1.86478	0.0011		GO:0045941	Positive regulation of transcription	95	230	72.6106	1.52534	0.00504
								GO:0048522	Positive regulation of cellular process	149	520	117.53	1.3753	0.00117		GO:0048646	Anatomical structure formation	61	136	42.935	1.76297	0.00585
								GO:0031128	Induction	10	13	2.93825	11.4147	0.0012		GO:0030182	Neuron differentiation	96	235	74.1891	1.49704	0.00747
								GO:0045168	Cell-cell signalling during cell fate commitment	10	13	2.93825	11.4147	0.0012		GO:0035295	Tube development	66	151	47.6704	1.68306	0.008
								GO:0048518	Positive regulation of biological process	161	570	128.831	1.34799	0.00127		GO:0045935	Positive regulation of nucleobase, nucleoside, nucleotide and nucleic acid metabolic process	95	233	73.5577	1.49218	0.0086
								GO:0009893	Positive regulation of metabolic process	87	276	62.3813	1.57631	0.00127		GO:0007507	Heart development	57	127	40.0937	1.76503	0.0091
								GO:0048667	Neuron morphogenesis during differentiation	48	133	30.0605	1.93378	0.00155
								GO:0048812	Neurite morphgenesis	48	133	30.0605	1.93378	0.00155
								GO:0045893	Positive regulation of transcription, DNA dependent	63	187	42.2656	1.73982	0.00155
								GO:0035239	Tube morphogenesis	41	109	24.6361	2.06471	0.00169
								GO:0042445	Hormone metabolic process	17	33	7.45863	3.63843	0.002
								GO:0048666	Neuron development	60	178	40.2314	1.74122	0.00224
								GO:0006928	Cell motility	73	227	51.3063	1.62326	0.00241
								GO:0051674	Localization of cell	73	227	51.3063	1.62326	0.00241
								GO:0003676	Nucleic acid binding	519	2098	474.188	1.12556	0.00284
								GO:0001759	Induction of an organ	9	12	2.71223	10.2732	0.00364
								GO:0010092	Specification of organ identity	9	12	2.71223	10.2732	0.00364
								GO:0009792	Embryonic development ending in birth or egg hatching	58	175	39.5533	1.69757	0.00508
								GO:0031175	Neurite development	53	157	35.485	1.74513	0.00553
								GO:0043009	Chordate embryonic development	57	172	38.8753	1.69731	0.00572
								GO:0035295	Tube development	51	151	34.1289	1.74645	0.0072
								GO:0001763	Morphogenesis of a branching structure	22	51	11.527	2.59782	0.0082
